# Supplementary material for: Identification and expression profiling of LSD genes reveal their role in developmental and abiotic stress conditions in maize
Source: Front Plant Sci. 2026 Feb 10;17:1760884. doi: 10.3389/fpls.2026.1760884 (PMC12929109; doi:10.3389/fpls.2026.1760884)
Supplement: Supplementary file 2 [file Table1.xls]

## Sheet: sheet
Supplementary Table 1 Specific primers used in this study.
Gene ID	Forward Primer (5'-3')	Reverse Primer (5'-3')
Actin 1	GGGATTGCCGATCGTATGAG	GAGCCACCGATCCAGACACT
ZmLSD1 qrt	CAGTGGGAGAACCAACAG	GCCTTGATGAAGCTGTAC
ZmLSD2+9 qrt	TACGGTAGTATCCTGAAC	CCAGTAAGAAGCATTGTAA
ZmLSD3 qrt	TGGCTCAGCTTATATGTG	GCAGTTCACATGAGCTATA
ZmLSD4 qrt	ACTCCCATGATACCTTTG	CCTTGTCATCTACTGTCA
ZmLSD5 qrt	GACAGTCACAATGGAAGA	CCGTTACTGGTAGAAGAA
ZmLSD6 qrt	CTGCTATTCTTACTGTAAAACA	TGAGGTCTGAGTAGAGTG
ZmLSD7 qrt	CGACAAGATCAGGAAACC	GGTTGGAACTGGATTGAC
ZmLSD8 qrt	GCTCAACTCCACGAGATC	CTTGCCCTTCTCGTCTAG
ZmLSD3 GFP	TCTAGAATGCAGAACCAGATCATGTGCCATG	GGTACCCTCTTTCCCAGCTGTGACTCCAACT
ZmLSD4 GFP	TCTAGAATGCAGAGCCAGATAGTGTGCCAC	GGTACCCTTTTTCCCGCCGCTCGTAACC
