# Supplementary material for: Identification and expression profiling of LSD genes reveal their role in developmental and abiotic stress conditions in maize
Source: Front Plant Sci. 2026 Feb 10;17:1760884. doi: 10.3389/fpls.2026.1760884 (PMC12929109; doi:10.3389/fpls.2026.1760884)
Supplement: Supplementary file 3 [file Table2.xls]

## Sheet: Table S2
Supplementary Table 2 Basic information of maize LSD family members.

## Sheet: identification and rename
Gene Name	Gene ID	Chr.	Gene Range	Num of mRNA	mRNA ID	mRNA Name	mRNA Range	mRNA	mRNA length	Num of exon	CDS	CDS length	Num of UTR	pro Name	pro ID
Zm00001eb018930	ZmLSD1	1	67851162:67853078	2	ZmLSD1.1	Zm00001eb018930_T001	67851162:67853078	TCTCCCACGTGTGCGTTCGTTGCGCGTGACACGCCGAGGGATCGATCGATCGATCGGGGTCCCAGCCGTAGCATGGCGAGCGCGCGGCCGCCGCAGGCGCAGCGCACGGCGTGGTGCGGCCGCTGCGGCGCGCGCCTGTCCGTGGCCCCCGGTGCGCGCTCCGTGCGGTGCGCGCTCTGCCACGCCGTGACGCGCGTCGAGCGCCGCCCGCACGGCCTGCACCGCGCCGCCGTGGGCTTCATCAGGGGCCTCATCGGCGGCCTGACGCCGCCGCAGCGGCCCGCGGCGGCGCTCCAGGAGCTGCCGCCGAGCTCCTTCCCGCGCGTCCGCGGCTGCAAGAAGCGCGCCCTCCTGGTGGGGATCAGCTACGCCGGCACCAGGTACGAGCTCGGGGGCGCC…	1917	4	ATGGCGAGCGCGCGGCCGCCGCAGGCGCAGCGCACGGCGTGGTGCGGCCGCTGCGGCGCGCGCCTGTCCGTGGCCCCCGGTGCGCGCTCCGTGCGGTGCGCGCTCTGCCACGCCGTGACGCGCGTCGAGCGCCGCCCGCACGGCCTGCACCGCGCCGCCGTGGGCTTCATCAGGGGCCTCATCGGCGGCCTGACGCCGCCGCAGCGGCCCGCGGCGGCGCTCCAGGAGCTGCCGCCGAGCTCCTTCCCGCGCGTCCGCGGCTGCAAGAAGCGCGCCCTCCTGGTGGGGATCAGCTACGCCGGCACCAGGTACGAGCTCGGGGGCGCCGTCAACGACGTCAACTGCATGAGCTACCTGCTCCGCGAGCGCTTCGGATTCCCGGCGGAATGCATCCTCGTG…	1272	2	Zm00001eb018930_P001	ZmLSD1.1
Zm00001eb018930	ZmLSD1	1	67851162:67853078	2	ZmLSD1.2	Zm00001eb018930_T002	67851162:67853078	TCTCCCACGTGTGCGTTCGTTGCGCGTGACACGCCGAGGGATCGATCGATCGATCGGGGTCCCAGCCGTAGCATGGCGAGCGCGCGGCCGCCGCAGGCGCAGCGCACGGCGTGGTGCGGCCGCTGCGGCGCGCGCCTGTCCGTGGCCCCCGGTGCGCGCTCCGTGCGGTGCGCGCTCTGCCACGCCGTGACGCGCGTCGAGCGCCGCCCGCACGGCCTGCACCGCGCCGCCGTGGGCTTCATCAGGGGCCTCATCGGCGGCCTGACGCCGCCGCAGCGGCCCGCGGCGGCGCTCCAGGAGCTGCCGCCGAGCTCCTTCCCGCGCGTCCGCGGCTGCAAGAAGCGCGCCCTCCTGGTGGGGATCAGCTACGCCGGCACCAGGTACGAGCTCGGGGGCGCC…	1917	5	ATGGCGAGCGCGCGGCCGCCGCAGGCGCAGCGCACGGCGTGGTGCGGCCGCTGCGGCGCGCGCCTGTCCGTGGCCCCCGGTGCGCGCTCCGTGCGGTGCGCGCTCTGCCACGCCGTGACGCGCGTCGAGCGCCGCCCGCACGGCCTGCACCGCGCCGCCGTGGGCTTCATCAGGGGCCTCATCGGCGGCCTGACGCCGCCGCAGCGGCCCGCGGCGGCGCTCCAGGAGCTGCCGCCGAGCTCCTTCCCGCGCGTCCGCGGCTGCAAGAAGCGCGCCCTCCTGGTGGGGATCAGCTACGCCGGCACCAGGTACGAGCTCGGGGGCGCCGTCAACGACGTCAACTGCATGAGCTACCTGCTCCGCGAGCGCTTCGGATTCCCGGCGGAATGCATCCTCGTG…	1137	2	Zm00001eb018930_P002	ZmLSD1.2
Zm00001eb023930	ZmLSD2	1	96456430:96461967	2	ZmLSD2.1	Zm00001eb023930_T001	96456430:96461967	AGTCGCTCGACGACAATGTTACAAAGTCAATTAACTCCAACTAGACGAGGTCAGCCACGCGCAACGGCGCAAGCCGAATCCACCAACGCCAAACGACCGCACCAGCCAGTCCACTTCGCCAGTGATCTGTCTCAGCTCGTCGCGTCTCCGGCGCCGACAGACACGGGCGAGTGGGCAACGCGGCTCCGAGATCGGCGGGCAGGATGATGATGCTGATCGACTGCTCGAGGTGCCGTACCCCGCTGCAGCTGCCGCACGGGGCTCCCTGTATCCGATGCGCCATCTGTGGGGCTATCACGCACGTCGCCCCCGCCCCTCCTGTCGAGCCCAACCGCGGTGCCGTACAGCCGCCGCCGGGGTGGGGTCCACCGCCGCCGCCGGTGCACGGGCGAAAGCGAG…	5538	5	ATGATGATGCTGATCGACTGCTCGAGGTGCCGTACCCCGCTGCAGCTGCCGCACGGGGCTCCCTGTATCCGATGCGCCATCTGTGGGGCTATCACGCACGTCGCCCCCGCCCCTCCTGTCGAGCCCAACCGCGGTGCCGTACAGCCGCCGCCGGGGTGGGGTCCACCGCCGCCGCCGGTGCACGGGCGAAAGCGAGCCGTGGTGTGCGGGATATCGTATCGGCACTCGCGGTATGAGCTGAAGGGCTGCATCAACGACGTCAAGTGCATGCGCCACCTCCTCATGACGCGCTTCAACTTCCCCGACGACTCCATCATTATGCTCAACGAAGAACAAACCGACCCCTACAAAATCCCAACAAAGCATAACATAGGGATGGCCATGTATTGGCTTGTGCAA…	1056	3	Zm00001eb023930_P001	ZmLSD2.1
Zm00001eb023930	ZmLSD2	1	96456430:96461967	2	ZmLSD2.2	Zm00001eb023930_T002	96456430:96460655	AGTCGCTCGACGACAATGTTACAAAGTCAATTAACTCCAACTAGACGAGGTCAGCCACGCGCAACGGCGCAAGCCGAATCCACCAACGCCAAACGACCGCACCAGCCAGTCCACTTCGCCAGTGATCTGTCTCAGCTCGTCGCGTCTCCGGCGCCGACAGACACGGGCGAGTGGGCAACGCGGCTCCGAGATCGGCGGGCAGGATGATGATGCTGATCGACTGCTCGAGGTGCCGTACCCCGCTGCAGCTGCCGCACGGGGCTCCCTGTATCCGATGCGCCATCTGTGGGGCTATCACGCACGTCGCCCCCGCCCCTCCTGTCGAGCCCAACCGCGGTGCCGTACAGCCGCCGCCGGGGTGGGGTCCACCGCCGCCGCCGGTGCACGGGCGAAAGCGAG…	4226	5	ATGATGATGCTGATCGACTGCTCGAGGTGCCGTACCCCGCTGCAGCTGCCGCACGGGGCTCCCTGTATCCGATGCGCCATCTGTGGGGCTATCACGCACGTCGCCCCCGCCCCTCCTGTCGAGCCCAACCGCGGTGCCGTACAGCCGCCGCCGGGGTGGGGTCCACCGCCGCCGCCGGTGCACGGGCGAAAGCGAGCCGTGGTGTGCGGGATATCGTATCGGCACTCGCGGTATGAGCTGAAGGGCTGCATCAACGACGTCAAGTGCATGCGCCACCTCCTCATGACGCGCTTCAACTTCCCCGACGACTCCATCATTATGCTCAACGAAGAACAAACCGACCCCTACAAAATCCCAACAAAGCATAACATAGGGATGGCCATGTATTGGCTTGTGCAA…	1056	2	Zm00001eb023930_P002	ZmLSD2.2
Zm00001eb050760	ZmLSD3	1	258431068:258435464	3	ZmLSD3.1	Zm00001eb050760_T001	258431068:258435464	GCCCCACCGCAGCGTCTCGACTGGTCCCCTCCTTCCTCTTCTCTTCCTCTTCCTCTCACATCCCGGACAAATCCAATCCGAAATCATCTCCCCCTCGCCTCGCCTAGAAGAGGAAGGAAGAACAGAGATAAGCGACAACGCGTCCCTCCTCGCCTTCCTCCCGCCTCGAGCTCTTCCCGGAGCAACCGGAGCCACAGACGTCAGGACAGCCTAGCGCGTTCCACGCCGGTGAGTTGCCTCGTCCTCCCCTCGTCTTCCTCCTCTTCTCACGCTTGGCGAGATCCCGATTGACCCGGATCCATGCGAGTATAGCTGGCATGCATTTGGCTCTTCGGTTAATGGTAGGGTGGGGGCGGGCACGCGTGGGTTGGTTGATCGACCGATCTCGCTGTCGCCACC…	4397	6	ATGCAGAACCAGATCATGTGCCATGCTTGCCGGACCCTTCTGCTCTACCCGCGTGGCGCGTCCAGCGTCTGCTGCGCGGTTTGCCAGGCCATCACCACCGTGCCGCCACCAGGATTGGAGATGGCTCAGCTTATATGTGGTGGCTGTCGAACTTTGCTGATGTATACTCGCAGTGCAGACACCGTAAGGTGTTCATGTTGCAACACAGTGAACCTTGTTAGACCAGTGAATAATATAGCTCATGTGAACTGCGGCCAGTGCCGGACAACTTTGATGTATCCATACGGCGCACCTTCAGTAAAATGTGCCGTGTGCAATTATGTCACAGCTACTGGAGTAAATACTGTGGCACCCACCCCATCTGCGAGGCCAACATCAGATGGGTCTTCATATAGTGGC…	528	3	Zm00001eb050760_P001	ZmLSD3.1
Zm00001eb050760	ZmLSD3	1	258431068:258435464	3	ZmLSD3.2	Zm00001eb050760_T002	258431369:258435464	TGCGAGTATAGCTGGCATGCATTTGGCTCTTCGGTTAATGGTAGGGTGGGGGCGGGCACGCGTGGGTTGGTTGATCGACCGATCTCGCTGTCGCCACCAATCGAATTCAGTGTTGGGCCCTGGGTCGTTGCTCGACTCATCCGATGGTCGGGTTGCTTTGTTGATTACCACCAGGTTGCGATTGGATGCTCATACGTGCCTCGCTTCTTTTTCCTCTTTCGATTCCAGGTATGCAGAACCAGATCATGTGCCATGCTTGCCGGACCCTTCTGCTCTACCCGCGTGGCGCGTCCAGCGTCTGCTGCGCGGTTTGCCAGGCCATCACCACCGTGCCGCCACCAGGTACGTACTGGATGCTTGGTTTCCCTTTTGACTGCTTGCTCCTCTGGGACTGGGACG…	4096	6	ATGCAGAACCAGATCATGTGCCATGCTTGCCGGACCCTTCTGCTCTACCCGCGTGGCGCGTCCAGCGTCTGCTGCGCGGTTTGCCAGGCCATCACCACCGTGCCGCCACCAGGATTGGAGATGGCTCAGCTTATATGTGGTGGCTGTCGAACTTTGCTGATGTATACTCGCAGTGCAGACACCGTAAGGTGTTCATGTTGCAACACAGTGAACCTTGTTAGACCAGTGAATAATATAGCTCATGTGAACTGCGGCCAGTGCCGGACAACTTTGATGTATCCATACGGCGCACCTTCAGTAAAATGTGCCGTGTGCAATTATGTCACAGCTACTGGAGTAAATACTGTGGCACCCACCCCATCTGCGAGGCCAACATCAGATGGGTCTTCATATAGTGGC…	528	3	Zm00001eb050760_P002	ZmLSD3.2
Zm00001eb050760	ZmLSD3	1	258431068:258435464	3	ZmLSD3.3	Zm00001eb050760_T003	258431560:258435464	ATACGTGCCTCGCTTCTTTTTCCTCTTTCGATTCCAGGTATGCAGAACCAGATCATGTGCCATGCTTGCCGGACCCTTCTGCTCTACCCGCGTGGCGCGTCCAGCGTCTGCTGCGCGGTTTGCCAGGCCATCACCACCGTGCCGCCACCAGGTACGTACTGGATGCTTGGTTTCCCTTTTGACTGCTTGCTCCTCTGGGACTGGGACGCGGTAATAATCGCCTCTGGTTCTCTCAACCTGTGCACAGCGAATTAGTTAGGGGTGCATGAGAAACAAACATTTGAGTTTCAGATCATATACGACAATAATAATAATAATGTTTTAATAGTAATAAACTACAGAGTTTCGTGCTATTTGACAGGTATTGTGATTCTATTTACCATACCAACACAAGAAAAA…	3905	6	ATGCAGAACCAGATCATGTGCCATGCTTGCCGGACCCTTCTGCTCTACCCGCGTGGCGCGTCCAGCGTCTGCTGCGCGGTTTGCCAGGCCATCACCACCGTGCCGCCACCAGGATTGGAGATGGCTCAGCTTATATGTGGTGGCTGTCGAACTTTGCTGATGTATACTCGCAGTGCAGACACCGTAAGGTGTTCATGTTGCAACACAGTGAACCTTGTTAGACCAGTGAATAATATAGCTCATGTGAACTGCGGCCAGTGCCGGACAACTTTGATGTATCCATACGGCGCACCTTCAGTAAAATGTGCCGTGTGCAATTATGTCACAGCTACTGGAGTAAATACTGTGGCACCCACCCCATCTGCGAGGCCAACATCAGATGGGTCTTCATATAGTGGC…	528	2	Zm00001eb050760_P003	ZmLSD3.3
Zm00001eb135920	ZmLSD4	3	123476717:123480144	5	ZmLSD4.1	Zm00001eb135920_T001	123476717:123480144	GTCCTCAACCTCTCGTCCGGCCGTGTTGACCTGACCGAATAACCACCCGTCTGCCGCTGTGCCGCACCCCGCACGAGACCCGTCCTTGAGGGGCACGTCCTAGATCGGTGGCGCCTGCCTCTCGCCGCCGATACGGTGCCTCTCGCGGTCTCGCTCCCCCTCGCAGGTCTTTTGGTTTTTTTAGTTCCTCCCTTTGCTTCTTGGAGGTGTTTGTTGCCGTCTCACCCGCAGTTCTTGAGGTACGCACGCAGTAATCCGGCTTCTTTCTATGTTCCGATGTCTTGCTGGTTGGATGAGGAGGGTACGACGCTCTGTGGAGAGATCTAATCGCGCTGGTAAACTGGGGCGATCGGTGTGGGGGAATCGGATAGCGTGGATGGGATTTGGGATTGGAAGAGA…	3428	5	ATGCAGAGCCAGATAGTGTGCCACGGGTGCAGGACCCTTCTGTTCTACCCAAGAGGTGCTCCGAGCGTGTGTTGTGCGGTATGCCATGTGGTCACCAATGTGCCGCCTCCAGCAATGGAGATGGCTCGACTTATATGTGGTGGCTGCCAGACATTATTGATGTATGCTCGCAGTGCAACAACTGTAAGATGCTCATGTTGTGACACAGTCAATCTTGTCAGACCAGTGAGTAGCATAGCTCATGTGAACTGTGGCCAGTGCCAAACAGTGTTGATGTATCCATACGGAGCACCGTCTGTCAAATGTGCTGTTTGCAACTTCATTACAAATGTTGGCGGGGTGACTCCCATGATACCTTTGCCACCACCAGCACTAACTGCATCAAGTGGAACTTCATAT…	510	3	Zm00001eb135920_P001	ZmLSD4.1
Zm00001eb135920	ZmLSD4	3	123476717:123480144	5	ZmLSD4.2	Zm00001eb135920_T002	123476717:123480144	GTCCTCAACCTCTCGTCCGGCCGTGTTGACCTGACCGAATAACCACCCGTCTGCCGCTGTGCCGCACCCCGCACGAGACCCGTCCTTGAGGGGCACGTCCTAGATCGGTGGCGCCTGCCTCTCGCCGCCGATACGGTGCCTCTCGCGGTCTCGCTCCCCCTCGCAGGTCTTTTGGTTTTTTTAGTTCCTCCCTTTGCTTCTTGGAGGTGTTTGTTGCCGTCTCACCCGCAGTTCTTGAGGTACGCACGCAGTAATCCGGCTTCTTTCTATGTTCCGATGTCTTGCTGGTTGGATGAGGAGGGTACGACGCTCTGTGGAGAGATCTAATCGCGCTGGTAAACTGGGGCGATCGGTGTGGGGGAATCGGATAGCGTGGATGGGATTTGGGATTGGAAGAGA…	3428	6	ATGCAGAGCCAGATAGTGTGCCACGGGTGCAGGACCCTTCTGTTCTACCCAAGAGGTGCTCCGAGCGTGTGTTGTGCGGTATGCCATGTGGTCACCAATGTGCCGCCTCCAGCAATGGAGATGGCTCGACTTATATGTGGTGGCTGCCAGACATTATTGATGTATGCTCGCAGTGCAACAACTGTAAGATGCTCATGTTGTGACACAGTCAATCTTGTCAGACCAGTGAGTAGCATAGCTCATGTGAACTGTGGCCAGTGCCAAACAGTGTTGATGTATCCATACGGAGCACCGTCTGTCAAATGTGCTGTTTGCAACTTCATTACAAATGTTGGCGGGGTGACTCCCATGATACCTTTGCCACCACCAGCACTAACTGCATCAAGTGGAACTTCATAT…	537	3	Zm00001eb135920_P002	ZmLSD4.2
Zm00001eb135920	ZmLSD4	3	123476717:123480144	5	ZmLSD4.3	Zm00001eb135920_T003	123476717:123480112	GACCGAATAACCACCCGTCTGCCGCTGTGCCGCACCCCGCACGAGACCCGTCCTTGAGGGGCACGTCCTAGATCGGTGGCGCCTGCCTCTCGCCGCCGATACGGTGCCTCTCGCGGTCTCGCTCCCCCTCGCAGGTCTTTTGGTTTTTTTAGTTCCTCCCTTTGCTTCTTGGAGGTGTTTGTTGCCGTCTCACCCGCAGTTCTTGAGGTACGCACGCAGTAATCCGGCTTCTTTCTATGTTCCGATGTCTTGCTGGTTGGATGAGGAGGGTACGACGCTCTGTGGAGAGATCTAATCGCGCTGGTAAACTGGGGCGATCGGTGTGGGGGAATCGGATAGCGTGGATGGGATTTGGGATTGGAAGAGAAGCTGGAGGATGCCTTTTTTCCCCTGTCCCCA…	3396	6	ATGTTCCGATGTCTTGCTGGTTGGATGAGGAGGGTACGACGCTCTGTGGAGAGATCTAATCGCGCTGGTAAACTGGGGCGATCGGTGTGGGGGAATCGGATAGCGTGGATGGGATTTGGGATTGGAAGAGAAGCTGGAGGATGCCTTTTTTCCCCTGTCCCCAAGCTTTCTGTGGATGACGGTGATAATCGTGGACGAGCTAAGCTCATTGAGTGTCTGGCTGATGTGGGATTGGGTGGCATATGCTGGATTGCTAACTGTTCCATCTGGTGCACCAAGAATTGGACTGCACTGGGGTTGGGATTGGGATTGGGATGGGATTGCTTTGCCTTTGATTGTGTATATGCTTATTATGTGCTCATCCGCTGTGGCTTTGGCCGGAACTTTGCAGACATGCAG…	930	2	Zm00001eb135920_P003	ZmLSD4.3
Zm00001eb135920	ZmLSD4	3	123476717:123480144	5	ZmLSD4.4	Zm00001eb135920_T004	123476717:123480112	GACCGAATAACCACCCGTCTGCCGCTGTGCCGCACCCCGCACGAGACCCGTCCTTGAGGGGCACGTCCTAGATCGGTGGCGCCTGCCTCTCGCCGCCGATACGGTGCCTCTCGCGGTCTCGCTCCCCCTCGCAGGTCTTTTGGTTTTTTTAGTTCCTCCCTTTGCTTCTTGGAGGTGTTTGTTGCCGTCTCACCCGCAGTTCTTGAGGTACGCACGCAGTAATCCGGCTTCTTTCTATGTTCCGATGTCTTGCTGGTTGGATGAGGAGGGTACGACGCTCTGTGGAGAGATCTAATCGCGCTGGTAAACTGGGGCGATCGGTGTGGGGGAATCGGATAGCGTGGATGGGATTTGGGATTGGAAGAGAAGCTGGAGGATGCCTTTTTTCCCCTGTCCCCA…	3396	6	ATGCAGAGCCAGATAGTGTGCCACGGGTGCAGGACCCTTCTGTTCTACCCAAGAGGTGCTCCGAGCGTGTGTTGTGCGGTATGCCATGTGGTCACCAATGTGCCGCCTCCAGCAATGGAGATGGCTCGACTTATATGTGGTGGCTGCCAGACATTATTGATGTATGCTCGCAGTGCAACAACTGTAAGATGCTCATGTTGTGACACAGTCAATCTTGTCAGACCAGTGAGTAGCATAGCTCATGTGAACTGTGGCCAGTGCCAAACAGTGTTGATGTATCCATACGGAGCACCGTCTGTCAAATGTGCTGTTTGCAACTTCATTACAAATGTTGGCGGGGTGACTCCCATGATACCTTTGCCACCACCAGCACTAACTGCATCAAGTGGAACTTCATAT…	537	3	Zm00001eb135920_P004	ZmLSD4.4
Zm00001eb135920	ZmLSD4	3	123476717:123480144	5	ZmLSD4.5	Zm00001eb135920_T005	123476717:123480088	CTGTGCCGCACCCCGCACGAGACCCGTCCTTGAGGGGCACGTCCTAGATCGGTGGCGCCTGCCTCTCGCCGCCGATACGGTGCCTCTCGCGGTCTCGCTCCCCCTCGCAGGTCTTTTGGTTTTTTTAGTTCCTCCCTTTGCTTCTTGGAGGTGTTTGTTGCCGTCTCACCCGCAGTTCTTGAGGTACGCACGCAGTAATCCGGCTTCTTTCTATGTTCCGATGTCTTGCTGGTTGGATGAGGAGGGTACGACGCTCTGTGGAGAGATCTAATCGCGCTGGTAAACTGGGGCGATCGGTGTGGGGGAATCGGATAGCGTGGATGGGATTTGGGATTGGAAGAGAAGCTGGAGGATGCCTTTTTTCCCCTGTCCCCAAGCTTTCTGTGGATGACGGTGATA…	3372	7	ATGTTCCGATGTCTTGCTGGTTGGATGAGGAGGGTACGACGCTCTGTGGAGAGATCTAATCGCGCTGACATGCAGAGCCAGATAGTGTGCCACGGGTGCAGGACCCTTCTGTTCTACCCAAGAGGTGCTCCGAGCGTGTGTTGTGCGGTATGCCATGTGGTCACCAATGTGCCGCCTCCAGCAATGGAGATGGCTCGACTTATATGTGGTGGCTGCCAGACATTATTGATGTATGCTCGCAGTGCAACAACTGTAAGATGCTCATGTTGTGACACAGTCAATCTTGTCAGACCAGTGAGTAGCATAGCTCATGTGAACTGTGGCCAGTGCCAAACAGTGTTGATGTATCCATACGGAGCACCGTCTGTCAAATGTGCTGTTTGCAACTTCATTACAAAT…	606	3	Zm00001eb135920_P005	ZmLSD4.5
Zm00001eb161950	ZmLSD5	3	230724216:230736307	4	ZmLSD5.1	Zm00001eb161950_T001	230724216:230736230	CAAAACAATTACCCCTAACTAGTGAAACGGTAATCTCTCAGCTTCTCGTTGCGCAACCTCCCCGGTTTCCCAGTCCCGCTCACCGCCGCCATCGCCGGCGCCCATGGCGGCCTCACCAGGGGCAGACGAACCGCTGGAGAGCTCAACAGTGGAGCATCCTGAGGCGGTCCAGCCGCCTTCACTGCCGATTGTTGAGGCGGAACCGCCTCCGCCTCTTATAGGGGCGGCGGCTGCACATGAAGCGATCTCTCCGAAGAAGTCCTCTTCCCCTTCGCCGCATCCGGCGAACTTGGCGGTCGAAGTTTCTCCAGAGGTGGAGGCCTCTTCCTCGTCTCCGTCCCCGTCGTCTTCTCCCTCTCCATATCCCCAAATCATGGAGGTGTTGCCGGGTGCGCCGCA…	12015	4	ATGGCGGCCTCACCAGGGGCAGACGAACCGCTGGAGAGCTCAACAGTGGAGCATCCTGAGGCGGTCCAGCCGCCTTCACTGCCGATTGTTGAGGCGGAACCGCCTCCGCCTCTTATAGGGGCGGCGGCTGCACATGAAGCGATCTCTCCGAAGAAGTCCTCTTCCCCTTCGCCGCATCCGGCGAACTTGGCGGTCGAAGTTTCTCCAGAGGTGGAGGCCTCTTCCTCGTCTCCGTCCCCGTCGTCTTCTCCCTCTCCATATCCCCAAATCATGGAGGTGTTGCCGGGTGCGCCGCAACCACTGTCTCCTCCACGTGCTTCTCCGTCTGTTGCGGCGCGTGCTTCGACGGACCTCTCCATTACAGAGGCGATGTCAATGGCGTCCCAGGAAGCAGCTCGC…	2658	2	Zm00001eb161950_P001	ZmLSD5.1
Zm00001eb161950	ZmLSD5	3	230724216:230736307	4	ZmLSD5.2	Zm00001eb161950_T002	230724221:230736307	CAATTACCCCTAACTAGTGAAACGGTAATCTCTCAGCTTCTCGTTGCGCAACCTCCCCGGTTTCCCAGTCCCGCTCACCGCCGCCATCGCCGGCGCCCATGGCGGCCTCACCAGGGGCAGACGAACCGCTGGAGAGCTCAACAGTGGAGCATCCTGAGGCGGTCCAGCCGCCTTCACTGCCGATTGTTGAGGCGGAACCGCCTCCGCCTCTTATAGGGGCGGCGGCTGCACATGAAGCGATCTCTCCGAAGAAGTCCTCTTCCCCTTCGCCGCATCCGGCGAACTTGGCGGTCGAAGTTTCTCCAGAGGTGGAGGCCTCTTCCTCGTCTCCGTCCCCGTCGTCTTCTCCCTCTCCATATCCCCAAATCATGGAGGTGTTGCCGGGTGCGCCGCAACCAC…	12087	4	ATGGCGGCCTCACCAGGGGCAGACGAACCGCTGGAGAGCTCAACAGTGGAGCATCCTGAGGCGGTCCAGCCGCCTTCACTGCCGATTGTTGAGGCGGAACCGCCTCCGCCTCTTATAGGGGCGGCGGCTGCACATGAAGCGATCTCTCCGAAGAAGTCCTCTTCCCCTTCGCCGCATCCGGCGAACTTGGCGGTCGAAGTTTCTCCAGAGGTGGAGGCCTCTTCCTCGTCTCCGTCCCCGTCGTCTTCTCCCTCTCCATATCCCCAAATCATGGAGGTGTTGCCGGGTGCGCCGCAACCACTGTCTCCTCCACGTGCTTCTCCGTCTGTTGCGGCGCGTGCTTCGACGGACCTCTCCATTACAGAGGCGATGTCAATGGCGTCCCAGGAAGCAGCTCGC…	2475	2	Zm00001eb161950_P002	ZmLSD5.2
Zm00001eb161950	ZmLSD5	3	230724216:230736307	4	ZmLSD5.3	Zm00001eb161950_T003	230724221:230736230	CAATTACCCCTAACTAGTGAAACGGTAATCTCTCAGCTTCTCGTTGCGCAACCTCCCCGGTTTCCCAGTCCCGCTCACCGCCGCCATCGCCGGCGCCCATGGCGGCCTCACCAGGGGCAGACGAACCGCTGGAGAGCTCAACAGTGGAGCATCCTGAGGCGGTCCAGCCGCCTTCACTGCCGATTGTTGAGGCGGAACCGCCTCCGCCTCTTATAGGGGCGGCGGCTGCACATGAAGCGATCTCTCCGAAGAAGTCCTCTTCCCCTTCGCCGCATCCGGCGAACTTGGCGGTCGAAGTTTCTCCAGAGGTGGAGGCCTCTTCCTCGTCTCCGTCCCCGTCGTCTTCTCCCTCTCCATATCCCCAAATCATGGAGGTGTTGCCGGGTGCGCCGCAACCAC…	12010	5	ATGGCGGCCTCACCAGGGGCAGACGAACCGCTGGAGAGCTCAACAGTGGAGCATCCTGAGGCGGTCCAGCCGCCTTCACTGCCGATTGTTGAGGCGGAACCGCCTCCGCCTCTTATAGGGGCGGCGGCTGCACATGAAGCGATCTCTCCGAAGAAGTCCTCTTCCCCTTCGCCGCATCCGGCGAACTTGGCGGTCGAAGTTTCTCCAGAGGTGGAGGCCTCTTCCTCGTCTCCGTCCCCGTCGTCTTCTCCCTCTCCATATCCCCAAATCATGGAGGTGTTGCCGGGTGCGCCGCAACCACTGTCTCCTCCACGTGCTTCTCCGTCTGTTGCGGCGCGTGCTTCGACGGACCTCTCCATTACAGAGGCGATGTCAATGGCGTCCCAGGAAGCAGCTCGC…	2583	2	Zm00001eb161950_P003	ZmLSD5.3
Zm00001eb161950	ZmLSD5	3	230724216:230736307	4	ZmLSD5.4	Zm00001eb161950_T005	230724252:230735483	CTCAGCTTCTCGTTGCGCAACCTCCCCGGTTTCCCAGTCCCGCTCACCGCCGCCATCGCCGGCGCCCATGGCGGCCTCACCAGGGGCAGACGAACCGCTGGAGAGCTCAACAGTGGAGCATCCTGAGGCGGTCCAGCCGCCTTCACTGCCGATTGTTGAGGCGGAACCGCCTCCGCCTCTTATAGGGGCGGCGGCTGCACATGAAGCGATCTCTCCGAAGAAGTCCTCTTCCCCTTCGCCGCATCCGGCGAACTTGGCGGTCGAAGTTTCTCCAGAGGTGGAGGCCTCTTCCTCGTCTCCGTCCCCGTCGTCTTCTCCCTCTCCATATCCCCAAATCATGGAGGTGTTGCCGGGTGCGCCGCAACCACTGTCTCCTCCACGTGCTTCTCCGTCTGTTGC…	11232	5	ATGGCGGCCTCACCAGGGGCAGACGAACCGCTGGAGAGCTCAACAGTGGAGCATCCTGAGGCGGTCCAGCCGCCTTCACTGCCGATTGTTGAGGCGGAACCGCCTCCGCCTCTTATAGGGGCGGCGGCTGCACATGAAGCGATCTCTCCGAAGAAGTCCTCTTCCCCTTCGCCGCATCCGGCGAACTTGGCGGTCGAAGTTTCTCCAGAGGTGGAGGCCTCTTCCTCGTCTCCGTCCCCGTCGTCTTCTCCCTCTCCATATCCCCAAATCATGGAGGTGTTGCCGGGTGCGCCGCAACCACTGTCTCCTCCACGTGCTTCTCCGTCTGTTGCGGCGCGTGCTTCGACGGACCTCTCCATTACAGAGGCGATGTCAATGGCGTCCCAGGAAGCAGCTCGC…	2697	2	Zm00001eb161950_P005	ZmLSD5.4
Zm00001eb172290	ZmLSD6	4	33567074:33570091	1	ZmLSD6.1	Zm00001eb172290_T001	33567074:33570091	AGGGCAGGCAGAATATTACGCACGCGTGTTGGAGTATTTTTAAAGGATCTCACGTTACATGTGGAATAACATCAACAAAGTTGGGGGGGAAATGTCGAGAGGCAATTTTTTTTTGGCACAGAGAAAAAAGAAGTTGCAATAGGCGGAGCGGAGAGAAGCTTTAGATACCTTTTCGGCCACCCATCATATACTCTGTCTGCTGTTCTTCCCTATAAATTCGTCGACCTCTCCATATCACAGAGAGATAGAGAGAGAGAGAGATAGACAGGAGAGAGAGAGAGAGGGGAAGAGAGAGAGAGAGAGAGAGAGAGATAGATGTGGTAACTCAAGAACTGTTCTTATGCATGCAGCAGCCATAAGCATTGCTACTAGGTGCCGATTCCCCTCTTCTTTGTTTTT…	3018	4	ATGCCGGTTCCGCTTGCTCCGTACCCAGCTCCTCCGGCGCCATTCACGCCGCCCAATGGGGCCCAGAGCCAGCTCGTCTGCACCGGGTGCCGGAACCTCCTCATGTACCCAGCTGGTGCGACGTCGGTCTGCTGCGCCGTCTGCAGCACCGTCACCGCCGTGCCGGCTCCAGGAACTGAGATGGCGCAGCTAGTGTGCGGAGGATGCCACACCCTCCTCATGTACATACGCGGCGCGACGAGCGTGCAGTGTTCTTGCTGCCACACTGTGAACCTGGCTATGGAAGCAAATCAAGTCGCGCATGTGAACTGCGGGAACTGCCGCATGCTGCTCATGTACCAGTACGGGGCTCGGTCCGTGAAGTGCGCGGTCTGCAGTTTTGTGACATCGGTTGGAGTA…	597	3	Zm00001eb172290_P001	ZmLSD6.1
Zm00001eb173250	ZmLSD7	4	38337468:38338349	2	ZmLSD7.1	Zm00001eb173250_T001	38337468:38338349	GGTTTAGGTTTGCCAGCAGCAGCAATTTAAACGAATAAACAGGATCCCTTTCTTTCTCCAATTTTCGTGTGCGTATTAATTAGCTTGCATGCTTGGGCCGGCGATGTCTGAGCTCGTGTGTGGCGGCTGCTTCACCATGCTGGTGCACTCCCGCAGCGCAACTAACGTACGGTGCCCTCACTGCGGCAGGCTCGGCTCGACAAGATCAGGTGAAACCTCATGCATGCCCAGCTCCCTGTTAGTCTCTCTGCTACAGCGCTGCCAACTGACGAAAGATTATTACTGACCCTAAACCGAAGCAGGAAACCAGATGGGGCACCTGTCGTGCGGGCAATGCCGGACAACCCTGGCATACCCGCCGGGAGCGACGACAGTCGGGTGCCCGACATGCCGCAACGT…	882	4	ATGCTTGGGCCGGCGATGTCTGAGCTCGTGTGTGGCGGCTGCTTCACCATGCTGGTGCACTCCCGCAGCGCAACTAACGTACGGTGCCCTCACTGCGGCAGGCTCGGCTCGACAAGATCAGGAAACCAGATGGGGCACCTGTCGTGCGGGCAATGCCGGACAACCCTGGCATACCCGCCGGGAGCGACGACAGTCGGGTGCCCGACATGCCGCAACGTCAATCCAGTTCCAACCAGGGATGCTCGGCCGCAGCAGACGATGGTTCTGGTGGAGAATCCTAAGACGCTGGATGAAAAGGGCAAACTGGTGAGCAGTGTTGCCGTTGGTGTCACCTCGTGGAAAAGATGA	348	2	Zm00001eb173250_P001	ZmLSD7.1
Zm00001eb173250	ZmLSD7	4	38337468:38338349	2	ZmLSD7.2	Zm00001eb173250_T002	38337572:38338246	ATGTCTGAGCTCGTGTGTGGCGGCTGCTTCACCATGCTGGTGCACTCCCGCAGCGCAACTAACGTACGGTGCCCTCACTGCGGCAGGCTCGGCTCGACAAGATCAGGTGAAACCTCATGCATGCCCAGCTCCCTGTTAGTCTCTCTGCTACAGCGCTGCCAACTGACGAAAGATTATTACTGACCCTAAACCGAAGCAGGAAACCAGATGGGGCACCTGTCGTGCGGGCAATGCCGGACAACCCTGGCATACCCGCCGGGAGCGACGACAGTCGGGTGCCCGACATGCCGCAACGTCAATCCAGTTCCAACCAGGGTACGTATGGTATGTGCACGCACAGCTGACGAACCTGTCTTCTCATCGTCGATGACGAATTGAAACAGGCTTATTCTTCATTCG…	675	4	ATGTCTGAGCTCGTGTGTGGCGGCTGCTTCACCATGCTGGTGCACTCCCGCAGCGCAACTAACGTACGGTGCCCTCACTGCGGCAGGCTCGGCTCGACAAGATCAGGAAACCAGATGGGGCACCTGTCGTGCGGGCAATGCCGGACAACCCTGGCATACCCGCCGGGAGCGACGACAGTCGGGTGCCCGACATGCCGCAACGTCAATCCAGTTCCAACCAGGGTACGTATGGATGCTCGGCCGCAGCAGACGATGGTTCTGGTGGAGAATCCTAAGACGCTGGATGAAAAGGGCAAACTGGTGAGCAGTGTTGCCGTTGGTGTCACCTCGTGGAAAAGATGA	342	0	Zm00001eb173250_P002	ZmLSD7.2
Zm00001eb261760	ZmLSD8	6	14304049:14306059	1	ZmLSD8.1	Zm00001eb261760_T001	14304049:14306059	AGCTCCAGAAACCAAACCCCTTCCCTCTCCCTCGCTCTCGCTCTCCATCCACCTTCTCTCTTGTTCGCTAGCTAGCTCATCTCGCCCTGCCGGACGTGGTTCCTGCCTTGGTAAATCTCTCATTCTTGGCCTGGGGGCTTGCTATGCATGCATGCTTCATGCTTGGGTTTAGGTTTTAGCAGCAGCATCGACTCGAGATCAGCCAACATGCACAAAACAGGGCCTCCCCGTTCCTTTCTCCTCCTCCTCCGACCCTCGCGCATTGCGTAGTACGTGCTGCATGCATGCGCGTCATGTCTCAGTCTCAGGGGCCAGGTGCATGGTCACGCACTGACCTGACATGCCTCGCAGATGCAGTAGAAAGAAAGAAAGAAAGAAAGAAAGAAAGAAAGAAAGAAA…	2011	4	ATGCATAGCCACCTGGCCTGCAGCGGCTGCAAGCGTCTCGTCCAGTACCGCCGGGGAGCCGCCGGCGTCCGCTGCCCAAGCTGCGACGCTTTCACGGCCGCCGCCAACCCATCAGGGCCGCCGGAGATGTCTGAGCTGGTGTGCGGCGGCTGCTTCACCATGTTGGTGCACTCCCGCGGCGCCGCCAACGTGCGCTGCCCGCACTGCGGCAGGCTCAACTCCACGAGATCAGGGAACCAGATGGGCCACCTGTCGTGCGGGCAATGCCGGACCACCCTGGCGTACCCGCCGGGCGCCACCACCGTCGGCTGCCCGACATGCCGCAACGTCAATCCGGTCAGGGATGCTCGGGCGGCGCCGCAGACGGTGCTGGTGGAGAATCCCAGGACGCTAGACGAG…	453	3	Zm00001eb261760_P001	ZmLSD8.1
Zm00001eb390830	ZmLSD9	9	119337605:119343153	3	ZmLSD9.1	Zm00001eb390830_T001	119337605:119343153	ATTTAGGCTCCGGTTCCGTGGGCTACATTTCACCAAGATGCGTTTGAGCGGGATCAGGCTAGGAGCCGGAGCCGTAGGAGAGCCCTCCCAAACGGGGGCATAGTAATAACCCAACCTACAAGATGAGGTATATCCAAGATCTTACCTCGACCGCACGGTGCAACACTTCCGACGACGCCAGCAGCACCACTGCTGCAGCTGAACCTTTCTTTTCGAGGAAGGAAACGATAACGCGTAGGGGGCGCGACACGACGCGACGTAGGGCCTAGGCCCGCGGCCCGCGGCCCGCGGGCGCTGTGGTGCGCCTTTTTTTTACCATCGAGACAACACGACGAGGCCAGCCACGCGCAAACCGAATCCACCAACGTCAAACGACCGCACCAACCAATCCACTTCGCC…	5549	5	ATGATGATGCTGATCGATTGCTCGGGGTGCCGTACCCCGTTGCAGCTGCCGCACGGGGCGCCCTGCATCCGATGCGCCATCTGTGGGGCCGTCACGCACATCGCCCCCGCCCCTCCCGCCGAGCCCAACCGCGGCGCCGTACAACCGGCGCCGGGGTGGGCGCCGCCGCCGCCGCCGGTGCACGGACGGAAGCGCGCCGTGGTGTGCGGGATTTCGTATCGGTACTCGCGGCATGAGCTGAAGGGCTGCATCAACGACGCCAAGTGCATGCGCCACCTGCTCATGACGCGCTTCAACTTCCCCGACGACTCCATCATCATGCTCAACGAAGAACAAACGGACCCCTACAAAATCCCAACAAAGCATAACATAAGGATGGCCATGTATTGGCTTGTGCAA…	1056	3	Zm00001eb390830_P001	ZmLSD9.1
Zm00001eb390830	ZmLSD9	9	119337605:119343153	3	ZmLSD9.2	Zm00001eb390830_T002	119337605:119343153	ATTTAGGCTCCGGTTCCGTGGGCTACATTTCACCAAGATGCGTTTGAGCGGGATCAGGCTAGGAGCCGGAGCCGTAGGAGAGCCCTCCCAAACGGGGGCATAGTAATAACCCAACCTACAAGATGAGGTATATCCAAGATCTTACCTCGACCGCACGGTGCAACACTTCCGACGACGCCAGCAGCACCACTGCTGCAGCTGAACCTTTCTTTTCGAGGAAGGAAACGATAACGCGTAGGGGGCGCGACACGACGCGACGTAGGGCCTAGGCCCGCGGCCCGCGGCCCGCGGGCGCTGTGGTGCGCCTTTTTTTTACCATCGAGACAACACGACGAGGCCAGCCACGCGCAAACCGAATCCACCAACGTCAAACGACCGCACCAACCAATCCACTTCGCC…	5549	5	ATGATGATGCTGATCGATTGCTCGGGGTGCCGTACCCCGTTGCAGCTGCCGCACGGGGCGCCCTGCATCCGATGCGCCATCTGTGGGGCCGTCACGCACATCGCCCCCGCCCCTCCCGCCGAGCCCAACCGCGGCGCCGTACAACCGGCGCCGGGGTGGGCGCCGCCGCCGCCGCCGGTGCACGGACGGAAGCGCGCCGTGGTGTGCGGGATTTCGTATCGGTACTCGCGGCATGAGCTGAAGGGCTGCATCAACGACGCCAAGTGCATGCGCCACCTGCTCATGACGCGCTTCAACTTCCCCGACGACTCCATCATCATGCTCAACGAAGAACAAACGGACCCCTACAAAATCCCAACAAAGCATAACATAAGGATGGCCATGTATTGGCTTGTGCAA…	1056	3	Zm00001eb390830_P002	ZmLSD9.2
Zm00001eb390830	ZmLSD9	9	119337605:119343153	3	ZmLSD9.3	Zm00001eb390830_T003	119337778:119342866	GCGGGCGCTGTGGTGCGCCTTTTTTTTACCATCGAGACAACACGACGAGGCCAGCCACGCGCAAACCGAATCCACCAACGTCAAACGACCGCACCAACCAATCCACTTCGCCGGCGATCCGTCTCATCTCGTCGCGTCTCCGGCGCCGGCAGACACGGGTAACGCGGCTCCGAGATCGGCGGGCAGGATGATGATGCTGATCGATTGCTCGGGGTGCCGTACCCCGTTGCAGCTGCCGCACGGGGCGCCCTGCATCCGATGCGCCATCTGTGGGGCCGTCACGCACATCGCCCCCGCCCCTCCCGCCGAGCCCAACCGCGGCGCCGTACAACCGGCGCCGGGGTGGGCGCCGCCGCCGCCGCCGGTGCACGGACGGAAGCGCGCCGTGGTGTGCGGGAT…	5089	5	ATGATGATGCTGATCGATTGCTCGGGGTGCCGTACCCCGTTGCAGCTGCCGCACGGGGCGCCCTGCATCCGATGCGCCATCTGTGGGGCCGTCACGCACATCGCCCCCGCCCCTCCCGCCGAGCCCAACCGCGGCGCCGTACAACCGGCGCCGGGGTGGGCGCCGCCGCCGCCGCCGGTGCACGGACGGAAGCGCGCCGTGGTGTGCGGGATTTCGTATCGGTACTCGCGGCATGAGCTGAAGGGCTGCATCAACGACGCCAAGTGCATGCGCCACCTGCTCATGACGCGCTTCAACTTCCCCGACGACTCCATCATCATGCTCAACGAAGAACAAACGGACCCCTACAAAATCCCAACAAAGCATAACATAAGGATGGCCATGTATTGGCTTGTGCAA…	1056	2	Zm00001eb390830_P003	ZmLSD9.3

## Sheet: Protein characterization
Sequence ID	pro ID	Number of Amino Acid	Molecular Weight	Theoretical pI	Instability Index	Aliphatic Index	Grand Average of Hydropathicity	details	localization
Zm00001eb018930_P001	ZmLSD1.1	423	45665	9.1	47.2	79.62	-0.147	chlo: 10, mito: 4	Chloroplast
Zm00001eb018930_P002	ZmLSD1.2	378	40641.3	8.52	39.92	79.81	-0.148	chlo: 7, mito: 6, extr: 1	Chloroplast
Zm00001eb023930_P001	ZmLSD2.1	351	38050.3	5.98	39.97	72.25	-0.244	chlo: 8, nucl: 3, pero: 2, vacu: 1	Chloroplast
Zm00001eb023930_P002	ZmLSD2.2	351	38050.3	5.98	39.97	72.25	-0.244	chlo: 8, nucl: 3, pero: 2, vacu: 1	Chloroplast
Zm00001eb050760_P001	ZmLSD3.1	175	18288.1	8.68	33.77	77.31	0.116	chlo: 14	Chloroplast
Zm00001eb050760_P002	ZmLSD3.2	175	18288.1	8.68	33.77	77.31	0.116	chlo: 14	Chloroplast
Zm00001eb050760_P003	ZmLSD3.3	175	18288.1	8.68	33.77	77.31	0.116	chlo: 14	Chloroplast
Zm00001eb135920_P001	ZmLSD4.1	169	17880.2	8.53	36.85	89.82	0.446	chlo: 13, nucl: 1	Chloroplast
Zm00001eb135920_P002	ZmLSD4.2	178	18659	8.8	34.76	89.61	0.393	chlo: 13, nucl: 1	Chloroplast
Zm00001eb135920_P003	ZmLSD4.3	309	33165.9	9.06	40.55	86.67	0.278	chlo: 8, mito: 6	Chloroplast
Zm00001eb135920_P004	ZmLSD4.4	178	18659	8.8	34.76	89.61	0.393	chlo: 13, nucl: 1	Chloroplast
Zm00001eb135920_P005	ZmLSD4.5	201	21494.3	9.24	43.95	85.17	0.248	cyto: 6, chlo: 5, mito: 2, nucl: 1	Cytoplasm
Zm00001eb161950_P001	ZmLSD5.1	885	92594.4	4.52	75.19	74.68	-0.27	nucl: 10, cyto: 1, extr: 1, vacu: 1, golg: 1	Nucleus
Zm00001eb161950_P002	ZmLSD5.2	824	86104	4.52	77.39	73.23	-0.305	nucl: 11, cyto: 1, vacu: 1, golg: 1	Nucleus
Zm00001eb161950_P003	ZmLSD5.3	860	89939.6	4.54	75.86	74.8	-0.26	nucl: 10, cyto: 1, extr: 1, vacu: 1, golg: 1	Nucleus
Zm00001eb161950_P005	ZmLSD5.4	898	93568.5	4.46	73.47	75.12	-0.235	nucl: 11, cyto: 1, vacu: 1, golg: 1	Nucleus
Zm00001eb172290_P001	ZmLSD6.1	198	21531.2	8.84	44.45	74.34	0.168	chlo: 14	Chloroplast
Zm00001eb173250_P001	ZmLSD7.1	115	12216.2	9.45	41.34	66	-0.209	chlo: 13, nucl: 1	Chloroplast
Zm00001eb173250_P002	ZmLSD7.2	113	12133.1	9.63	40.19	65.4	-0.247	chlo: 13, nucl: 1	Chloroplast
Zm00001eb261760_P001	ZmLSD8.1	150	15809.2	9.42	45.43	63.73	-0.235	chlo: 8, mito: 4, cyto: 2	Chloroplast
Zm00001eb390830_P001	ZmLSD9.1	351	38007.3	6.16	44.23	73.13	-0.227	chlo: 8, nucl: 3, vacu: 2, cyto: 1	Chloroplast
Zm00001eb390830_P002	ZmLSD9.2	351	38007.3	6.16	44.23	73.13	-0.227	chlo: 8, nucl: 3, vacu: 2, cyto: 1	Chloroplast
Zm00001eb390830_P003	ZmLSD9.3	351	38007.3	6.16	44.23	73.13	-0.227	chlo: 8, nucl: 3, vacu: 2, cyto: 1	Chloroplast

## Sheet: second structure
ID	mRNA	length	Alpha helix	310 helix	Pi helix	Beta bridge	Extended strand	Beta turn	Bend region	Random coil	Ambiguous states	Other states
ZmLSD1.1	MASARPPQAQRTAWCGRCGARLSVAPGARSVRCALCHAVTRVERRPHGLHRAAVGFIRGLIGGLTPPQRPAAALQELPPSSFPRVRGCKKRALLVGISYAGTRYELGGAVNDVNCMSYLLRERFGFPAECILVLTQEDMEPGRVPTRANLMRALRWLVDGASAGDSLVFHFSGHGVQKLDRDGDEADGYDEALCPVDFEDPRGGGGVILDDEINATIVRPLGKGVKLHAIVDTCHSGTILDLPYLCRLSRTGYWQWENQQTARLAASGETKCTSGGLAISISGCGDSQTSQDTTALSGSASTGAMTYSFIKAVESEPGTTYGRLLTAMRATIRDNGGEFGIPGPIGTFFRRVITFSCAQVQNSRTKLNVHNLSLMPASSSYWILHWSRRSPSCALQRRS…	423	0.2222	0	0	0	0.1229	0.0355	0	0.6194	0	0
ZmLSD1.2	MASARPPQAQRTAWCGRCGARLSVAPGARSVRCALCHAVTRVERRPHGLHRAAVGFIRGLIGGLTPPQRPAAALQELPPSSFPRVRGCKKRALLVGISYAGTRYELGGAVNDVNCMSYLLRERFGFPAECILVLTQEDMEPGRVPTRANLMRALRWLVDGASAGDSLVFHFSGHGVQKLDRDGDEADGYDEALCPVDFEDPRGGGGVILDDEINATIVRPLGKGVKLHAIVDTCHSGTILDLPYLCRLSRTGYWQWENQQTARLAASGETKCTSGGLAISISGCGDSQTSQDTTALSGSASTGAMTYSFIKAVESEPGTTYGRLLTAMRATIRDNGGEFGIPGPIGTFFRRVITFSCAQEPQLCASETFDIYRKPFLL	378	0.2487	0	0	0	0.1323	0.0317	0	0.5873	0	0
ZmLSD2.1	MMMLIDCSRCRTPLQLPHGAPCIRCAICGAITHVAPAPPVEPNRGAVQPPPGWGPPPPPVHGRKRAVVCGISYRHSRYELKGCINDVKCMRHLLMTRFNFPDDSIIMLNEEQTDPYKIPTKHNIGMAMYWLVQGCQPGDSLVFHYSGHGAQQRNYNGDEVDGFDETLCPLDFETQGMIVDDDINTALVRPLPRGVKLHAFIDACHSGTALDLPYLCRMNRSGQYVWEDHRPPSGVWKGTSGGEAISFSGCDDDQTSADTSALSKVTSTGAMTFGFIQAIERGQGTTYGSILNSMRSTIRNTDDSAGVGGGAVTSLITMLLTGGSLSAGGLRQEPQLTACEPFDVYAKPFSL	351	0.2564	0	0	0	0.1567	0.037	0	0.5499	0	0
ZmLSD2.2	MMMLIDCSRCRTPLQLPHGAPCIRCAICGAITHVAPAPPVEPNRGAVQPPPGWGPPPPPVHGRKRAVVCGISYRHSRYELKGCINDVKCMRHLLMTRFNFPDDSIIMLNEEQTDPYKIPTKHNIGMAMYWLVQGCQPGDSLVFHYSGHGAQQRNYNGDEVDGFDETLCPLDFETQGMIVDDDINTALVRPLPRGVKLHAFIDACHSGTALDLPYLCRMNRSGQYVWEDHRPPSGVWKGTSGGEAISFSGCDDDQTSADTSALSKVTSTGAMTFGFIQAIERGQGTTYGSILNSMRSTIRNTDDSAGVGGGAVTSLITMLLTGGSLSAGGLRQEPQLTACEPFDVYAKPFSL	351	0.2564	0	0	0	0.1567	0.037	0	0.5499	0	0
ZmLSD3.1	MQNQIMCHACRTLLLYPRGASSVCCAVCQAITTVPPPGLEMAQLICGGCRTLLMYTRSADTVRCSCCNTVNLVRPVNNIAHVNCGQCRTTLMYPYGAPSVKCAVCNYVTATGVNTVAPTPSARPTSDGSSYSGSSTSAPKSQSQNVTVVVENPMTVDDKGKLVSSVVVGVTAGKE	175	0.08	0	0	0	0.2914	0.0343	0	0.5943	0	0
ZmLSD3.2	MQNQIMCHACRTLLLYPRGASSVCCAVCQAITTVPPPGLEMAQLICGGCRTLLMYTRSADTVRCSCCNTVNLVRPVNNIAHVNCGQCRTTLMYPYGAPSVKCAVCNYVTATGVNTVAPTPSARPTSDGSSYSGSSTSAPKSQSQNVTVVVENPMTVDDKGKLVSSVVVGVTAGKE	175	0.08	0	0	0	0.2914	0.0343	0	0.5943	0	0
ZmLSD3.3	MQNQIMCHACRTLLLYPRGASSVCCAVCQAITTVPPPGLEMAQLICGGCRTLLMYTRSADTVRCSCCNTVNLVRPVNNIAHVNCGQCRTTLMYPYGAPSVKCAVCNYVTATGVNTVAPTPSARPTSDGSSYSGSSTSAPKSQSQNVTVVVENPMTVDDKGKLVSSVVVGVTAGKE	175	0.08	0	0	0	0.2914	0.0343	0	0.5943	0	0
ZmLSD4.1	MQSQIVCHGCRTLLFYPRGAPSVCCAVCHVVTNVPPPAMEMARLICGGCQTLLMYARSATTVRCSCCDTVNLVRPVSSIAHVNCGQCQTVLMYPYGAPSVKCAVCNFITNVGGVTPMIPLPPPALTASSGTSYIIPSISVPTNQPRNVTVVVENPMTVDDKGKLVSMLC	169	0.1006	0	0	0	0.2367	0.0414	0	0.6213	0	0
ZmLSD4.2	MQSQIVCHGCRTLLFYPRGAPSVCCAVCHVVTNVPPPAMEMARLICGGCQTLLMYARSATTVRCSCCDTVNLVRPVSSIAHVNCGQCQTVLMYPYGAPSVKCAVCNFITNVGGVTPMIPLPPPALTASSGTSYIIPSISVPTNQPRNVTVVVENPMTVDDKGKLVSNVVVGVTSGGKK	178	0.0562	0	0	0	0.2584	0.0337	0	0.6517	0	0
ZmLSD4.3	MFRCLAGWMRRVRRSVERSNRAGKLGRSVWGNRIAWMGFGIGREAGGCLFSPVPKLSVDDGDNRGRAKLIECLADVGLGGICWIANCSIWCTKNWTALGLGLGLGWDCFAFDCVYAYYVLIRCGFGRNFADMQSQIVCHGCRTLLFYPRGAPSVCCAVCHVVTNVPPPAMEMARLICGGCQTLLMYARSATTVRCSCCDTVNLVRPVSSIAHVNCGQCQTVLMYPYGAPSVKCAVCNFITNVGGVTPMIPLPPPALTASSGTSYIIPSISVPTNQPRNVTVVVENPMTVDDKGKLVSNVVVGVTSGGKK	309	0.1845	0	0	0	0.2265	0.055	0	0.534	0	0
ZmLSD4.4	MQSQIVCHGCRTLLFYPRGAPSVCCAVCHVVTNVPPPAMEMARLICGGCQTLLMYARSATTVRCSCCDTVNLVRPVSSIAHVNCGQCQTVLMYPYGAPSVKCAVCNFITNVGGVTPMIPLPPPALTASSGTSYIIPSISVPTNQPRNVTVVVENPMTVDDKGKLVSNVVVGVTSGGKK	178	0.0562	0	0	0	0.2584	0.0337	0	0.6517	0	0
ZmLSD4.5	MFRCLAGWMRRVRRSVERSNRADMQSQIVCHGCRTLLFYPRGAPSVCCAVCHVVTNVPPPAMEMARLICGGCQTLLMYARSATTVRCSCCDTVNLVRPVSSIAHVNCGQCQTVLMYPYGAPSVKCAVCNFITNVGGVTPMIPLPPPALTASSGTSYIIPSISVPTNQPRNVTVVVENPMTVDDKGKLVSNVVVGVTSGGKK	201	0.1343	0	0	0	0.2338	0.0299	0	0.602	0	0
ZmLSD5.1	MAASPGADEPLESSTVEHPEAVQPPSLPIVEAEPPPPLIGAAAAHEAISPKKSSSPSPHPANLAVEVSPEVEASSSSPSPSSSPSPYPQIMEVLPGAPQPLSPPRASPSVAARASTDLSITEAMSMASQEAARPPPSPESTDAHLHTASALPTSLMEIGPGVLVPQQQPRPPSPEMAPPLCDYSESAQPSPLCHPDGCTGASPDAPMDEVMTGTSGKAAGPSPGENSELAQSQLPHLPAENTYVCSNAAGKISAVTSEEGTQPAMASIDGEGPLEIGAQRSLQELEETTTSFKMEAEPCSPEMAPPGFEDCKSQWLPLSHPNPLVESTHTVVQVTTTNAMGTTPDAATGSLSSPRLLPLLKRDTEGQTLPRSCSPTTEAAPCSPDMPPPGFENCKSSWL…	885	0.0305	0	0	0	0.0316	0.0113	0	0.9266	0	0
ZmLSD5.2	MAASPGADEPLESSTVEHPEAVQPPSLPIVEAEPPPPLIGAAAAHEAISPKKSSSPSPHPANLAVEVSPEVEASSSSPSPSSSPSPYPQIMEVLPGAPQPLSPPRASPSVAARASTDLSITEAMSMASQEAARPPPSPESTDAHLHTASALPTSLMEIGPGVLVPQQQPRPPSPEMAPPLCDYSESAQPSPLCHPDGCTGASPDAPMDEVMTGTSGKAAGPSPAGKISAVTSEEGTQPAMASIDGEGPLEIGAQRSLQELEETTTSFKMEAEPCSPEMAPPGFEDCKSQWLPLSHPNPLVESTHTVVQVTTTNAMGTTPDAATGSLSSPRLLPLLKRDTEGQTLPRSCSPTTEAAPCSPDMPPPGFENCKSSWLPLPTLQPIAETTHVLHDVAPTKSMV…	824	0.0024	0	0	0	0.0109	0.0024	0	0.9842	0	0
ZmLSD5.3	MAASPGADEPLESSTVEHPEAVQPPSLPIVEAEPPPPLIGAAAAHEAISPKKSSSPSPHPANLAVEVSPEVEASSSSPSPSSSPSPYPQIMEVLPGAPQPLSPPRASPSVAARASTDLSITEAMSMASQEAARPPPSPESTDAHLHTASALPTSLMEIGPGVLVPQQQPRPPSPEMAPPLCDYSESAQPSPLCHPDGCTGASPDAPMDEVMTGTSGKAAGPSPAGKISAVTSEEGTQPAMASIDGEGPLEIGAQRSLQELEETTTSFKMEAEPCSPEMAPPGFEDCKSQWLPLSHPNPLVESTHTVVQVTTTNAMGTTPDAATGSLSSPRLLPLLKRDTEGQTLPRSCSPTTEAAPCSPDMPPPGFENCKSSWLPLPTLQPIAETTHVLHDVAPTKSMV…	860	0.0198	0	0	0	0.007	0.0047	0	0.9686	0	0
ZmLSD5.4	MAASPGADEPLESSTVEHPEAVQPPSLPIVEAEPPPPLIGAAAAHEAISPKKSSSPSPHPANLAVEVSPEVEASSSSPSPSSSPSPYPQIMEVLPGAPQPLSPPRASPSVAARASTDLSITEAMSMASQEAARPPPSPESTDAHLHTASALPTSLMEIGPGVLVPQQQPRPPSPEMAPPLCDYSESAQPSPLCHPDGCTGASPDAPMDEVMTGTSGKAAGPSPGENSELAQSQLPHLPAENTYVCSNAAGKISAVTSEEGTQPAMASIDGEGPLEIGAQRSLQELEETTTSFKMEAEPCSPEMAPPGFEDCKSQWLPLSHPNPLVESTHTVVQVTTTNAMGTTPDAATGSLSSPRLLPLLKRDTEGQTLPRSCSPTTEAAPCSPDMPPPGFENCKSSWL…	898	0.0245	0	0	0	0.0401	0.0145	0	0.9209	0	0
ZmLSD6.1	MPVPLAPYPAPPAPFTPPNGAQSQLVCTGCRNLLMYPAGATSVCCAVCSTVTAVPAPGTEMAQLVCGGCHTLLMYIRGATSVQCSCCHTVNLAMEANQVAHVNCGNCRMLLMYQYGARSVKCAVCSFVTSVGVSTQSILFQKRMQLTNNVFCCRRLPLFRCYSYCKTTCVSHEKQRTNRQVSLYSDLTWCRAEAQQLS	198	0.0808	0	0	0	0.2576	0.0202	0	0.6414	0	0
ZmLSD7.1	MLGPAMSELVCGGCFTMLVHSRSATNVRCPHCGRLGSTRSGNQMGHLSCGQCRTTLAYPPGATTVGCPTCRNVNPVPTRDARPQQTMVLVENPKTLDEKGKLVSSVAVGVTSWKR	115	0.0522	0	0	0	0.3304	0.0609	0	0.5565	0	0
ZmLSD7.2	MSELVCGGCFTMLVHSRSATNVRCPHCGRLGSTRSGNQMGHLSCGQCRTTLAYPPGATTVGCPTCRNVNPVPTRVRMDARPQQTMVLVENPKTLDEKGKLVSSVAVGVTSWKR	113	0.0619	0	0	0	0.3274	0.0619	0	0.5487	0	0
ZmLSD8.1	MHSHLACSGCKRLVQYRRGAAGVRCPSCDAFTAAANPSGPPEMSELVCGGCFTMLVHSRGAANVRCPHCGRLNSTRSGNQMGHLSCGQCRTTLAYPPGATTVGCPTCRNVNPVRDARAAPQTVLVENPRTLDEKGKLVSNVAVGVASWKR	150	0.0533	0	0	0	0.3	0.04	0	0.6067	0	0
ZmLSD9.1	MMMLIDCSGCRTPLQLPHGAPCIRCAICGAVTHIAPAPPAEPNRGAVQPAPGWAPPPPPVHGRKRAVVCGISYRYSRHELKGCINDAKCMRHLLMTRFNFPDDSIIMLNEEQTDPYKIPTKHNIRMAMYWLVQGCQPGDSLVFHYSGHGSQQRNYSGDEVDGFDETLCPLDFETQGMILDDEINTALVRPLPHGVKLHALIDACHSGTALDLPYLCRMNRSGQYVWEDHRPRSGVWKGTSGGEAISFSGCDDDQTSADTSALSKITSTGAMTFCFIQAIERGQGTTYGSILNSMRSTIRNTGDSAGVGGGAVTSLITMLLTGGSLSAGGLRQEPQLTACEPFDVYAKPFSL	351	0.2792	0	0	0	0.1567	0.0427	0	0.5214	0	0
ZmLSD9.2	MMMLIDCSGCRTPLQLPHGAPCIRCAICGAVTHIAPAPPAEPNRGAVQPAPGWAPPPPPVHGRKRAVVCGISYRYSRHELKGCINDAKCMRHLLMTRFNFPDDSIIMLNEEQTDPYKIPTKHNIRMAMYWLVQGCQPGDSLVFHYSGHGSQQRNYSGDEVDGFDETLCPLDFETQGMILDDEINTALVRPLPHGVKLHALIDACHSGTALDLPYLCRMNRSGQYVWEDHRPRSGVWKGTSGGEAISFSGCDDDQTSADTSALSKITSTGAMTFCFIQAIERGQGTTYGSILNSMRSTIRNTGDSAGVGGGAVTSLITMLLTGGSLSAGGLRQEPQLTACEPFDVYAKPFSL	351	0.2792	0	0	0	0.1567	0.0427	0	0.5214	0	0
ZmLSD9.3	MMMLIDCSGCRTPLQLPHGAPCIRCAICGAVTHIAPAPPAEPNRGAVQPAPGWAPPPPPVHGRKRAVVCGISYRYSRHELKGCINDAKCMRHLLMTRFNFPDDSIIMLNEEQTDPYKIPTKHNIRMAMYWLVQGCQPGDSLVFHYSGHGSQQRNYSGDEVDGFDETLCPLDFETQGMILDDEINTALVRPLPHGVKLHALIDACHSGTALDLPYLCRMNRSGQYVWEDHRPRSGVWKGTSGGEAISFSGCDDDQTSADTSALSKITSTGAMTFCFIQAIERGQGTTYGSILNSMRSTIRNTGDSAGVGGGAVTSLITMLLTGGSLSAGGLRQEPQLTACEPFDVYAKPFSL	351	0.2792	0	0	0	0.1567	0.0427	0	0.5214	0	0
