# Supplementary material for: Identification and expression profiling of LSD genes reveal their role in developmental and abiotic stress conditions in maize
Source: Front Plant Sci. 2026 Feb 10;17:1760884. doi: 10.3389/fpls.2026.1760884 (PMC12929109; doi:10.3389/fpls.2026.1760884)
Supplement: Supplementary file 4 [file Table3.xls]

## Sheet: Sheet1
Supplementary Table 3 Collinearity analysis of LSD genes in maize and other species.
Syntenic gene 1	Plants	Syntenic gene 2
ZmLSD2.2	Sorghum bicolor	Sb-EER94468
ZmLSD3.1	Sorghum bicolor	Sb-EER91186
ZmLSD3.1	Sorghum bicolor	Sb-KXG23966
ZmLSD4.3	Sorghum bicolor	Sb-EER91186
ZmLSD4.3	Sorghum bicolor	Sb-KXG23966
ZmLSD5.4	Sorghum bicolor	Sb-KXG32887
ZmLSD6.1	Sorghum bicolor	Sb-EES14592
ZmLSD7.1	Sorghum bicolor	Sb-OQU79832
ZmLSD8.1	Sorghum bicolor	Sb-OQU79832
ZmLSD9.1	Sorghum bicolor	Sb-EER94468
ZmLSD2.2	Oryza sativa	Os-Os10t0565100-00
ZmLSD3.1	Oryza sativa	Os-Os03t0639600-01
ZmLSD3.1	Oryza sativa	Os-Os12t0611000-01
ZmLSD4.3	Oryza sativa	Os-Os03t0639600-01
ZmLSD4.3	Oryza sativa	Os-Os12t0611000-01
ZmLSD5.4	Oryza sativa	Os-Os01t0612700-01
ZmLSD6.1	Oryza sativa	Os-Os08t0159500-01
ZmLSD8.1	Oryza sativa	Os-Os08t0130100-01
ZmLSD9.1	Oryza sativa	Os-Os10t0565100-00
ZmLSD1.1	Zea mays	Zm00001eb392460_T002
ZmLSD2.2	Zea mays	ZmLSD9.1
ZmLSD3.1	Zea mays	ZmLSD4.3
ZmLSD7.1	Zea mays	ZmLSD8.1
