# Supplementary material for: Identification and expression profiling of LSD genes reveal their role in developmental and abiotic stress conditions in maize
Source: Front Plant Sci. 2026 Feb 10;17:1760884. doi: 10.3389/fpls.2026.1760884 (PMC12929109; doi:10.3389/fpls.2026.1760884)
Supplement: Supplementary file 5 [file Table4.xlsx]

## Sheet: Table S4
Supplementary Table 4 Promoter cis-elements analysis of maize LSD genes.

## Sheet: Promoter sequence
>ZmLSD2.2
gccagcccaaaatgccctcttaatgggtccaaaaaaggcaagccattttatttgaaccgc
agcttgaaatgccctcttaatgagcagtttttttacttcataatggtatttttttggtgt
ttttcaggaaaaggaaacctcgaaaaatagcacaaaacaatggtttccaaaaaatgtggc
cgaatcatctcaacatcaggacccaccagatgaccccggaagactgaagttacgagtcaa
acacaggtgatgttgtgccagggagttgatgttgtgcagtaggagttccagggagttcat
gttgggcacttaaccccaccaaggcttttgttgggcgccacaacttcagttggtcatgtt
gagcacttaaccccacaaaggcacaaaaagagagtagtaggaaagaagttgacgacgaag
aagaaacatgtttgaaagtaactggatgtgtgagactagctaaatctatattccatgaga
ctatgtgtatttgtatgtgtgaaactatgtgtatgtgtgaaactatgtgtatgtctgtgg
tcaaactatgtctattcgatgaagagtttctgtggtcaaactatggcacattcagtttat
gtttatgaagagtttctgttttcaattagtccctcttccatgttcagtttgtagctctct
tttcagtttatgttcatgtgactgaaaacagaatcgaaaatagaaactgaaaacagaaac
ccaggttcacaggtggacatacacaacttcagaaagaagctttatgttcatgtgactgaa
aacagaaaccgaaaacagaaacccaggtcgacaggtggacatacacaacttcagaaagaa
gctaactcttatgatgcatggaacaagttcactaccaggttcataaacttcagtcataca
tacccaagttcacagtagttcactaccaagttcagttacataataaggttattgaaatac
tcagataaccttacacaagctaactcttacacagataacacatccagtgcccattccaca
ccacccatactactctacttcctctgacgaccccgaatctcttcataattgacatcatcc
agtgcccattccccaccacccatatcttgatcttcagcaaattggttattgaaatactca
gataatggtggcgacggaccagcttcgagatcttctaaacgttgtgcttcctcctcaagt
gactgagcaagctcatacacgcgccacattgcgaagttcactgacacctctttggccgta
tctggcgaatccataatctcgtctccagccaaatctttcaactcctcccaactacatgca
tctttgcaatggcttgggcgaggtcactacgaaccgtttcaaatcaggttatttgcgaaa
ccacaaacaatgttgttggaattgaacatagtactgcaaaagtttacaaaccacaaccct
aaattaggtggaagggaaaccttaccgacactgaacgaggtgccgagcactgcttgaaga
cagaatgggtctgccgttgggaagtaaattgcatctagctgttgtaggattagggatgtt
gctggtgagtttgttgggtgtagcacgtacctgatgtggccgcgcaggtgacatccttgc
cgatggagtgctccttgccgctaccgtcgcctgtaggcttggcgatgattgacacagaca
atcgactgaaggcggcaaccacttcggcctcactgtcgacctcgacatcgacgtcgacga
ccagccgtttcttccctctcgtcggagtcgccatcggaggaactagcacagaaagattga
cagaaagattggcggcgctgtggaatggaaagaggagttaggttttcacccggctccgtg
gttaaagcagggacaaaattgacttttatcatagctcatggaaggttacagagggcggga
gattaaccgtcccaatttgatgttgatgtgtgcttcataataccaaagtagcgaggtgta
gcggagtagtagaccggcga
>ZmLSD3.2
ttttgtgatcatatgggtgaactattgtacattgcacctatatgatcactaaaaacactg
ttttgcatcgttttatattgtagattgcactgtttatagagtgtagtttgaatatgggta
tgggtgtagtttgatctgctggagatggtctaaaggatgatctccttcaataggaatctc
ttatctaaacaataaatgtttttaataggaacctcttattcatttcgatcatgtattatt
aacttaggagatgcctatttcgattaataatgacattgagccaaattttggttattcgaa
atggtagacttcaacatttattatgattattatgttgatgcttgatagcatcactaaata
atgacctgcgcgtgcacaagtgccctctgttgcaacgcacgggcatatacctagtgagat
gtgaaaaaagttatcggagactgtgagttgttaaaatgctaaaaactattatgtgaaaac
cactaaaagtaattttatgtacgctttcacagttccatccaaaagacgataaaagtaggt
ctaaagatgcttttagttttacaataggagaaagtcctttggcttaacttttacgaggca
aaagacaaagctaaaagtcaaactaaacagattagtttataccgaactataatagctcta
tcttgattttccatgcactccagtcggtgcgctatcgcaacaactcccaaatcaaatgtt
attgtcttaaatattttcagatttcaccatatttataaaatataaatatggtatcaaaat
ctatgacatcaaattaatatatttagatgtattattataaaatatatattcatacatatt
tattttttgatgttatagatattgtacttttttctataaatttgattaaatataaaaaac
tgagttaagatctaaaactcacatcaaagaggaatggtttgaaaaaacttttaaggttct
tgctaaaatcaggtgactaaaatttagttttttcacaaaattattttatatattttagat
taaaatttgtagaattagtttgttgcaacttttatgtatgtaatctataatttttagtct
taaaaataaatacatagttagataaaatctaatttgagttgatacaaataaaataacaat
atctcactatttttatgatccaaaaacaaaagattaattgatataatacaaagacaaata
aaacatcatacataattatttatttgtactaatgatgtaagaatattatataagattatc
ttaaaagttactagaaaatgttaatttaaagaggcacaatgatttagaggtgtttaggat
gacttcagattctagctccaatgtaaagttattgtttataatatgactttaaatagtttt
aaaaatatttttaatctaaataataaacaaaataacttatctagatgtcatctaaagact
tcgaactctaatttgacgattttctaaagcaactaataatctactttacctattctacca
aaatttctaaaggttttgccaaacatgactttattatttgttttaaaactcgtgatatat
tgttaaatataacgaccctttttctcctctgcacgtgcggagaaggcagcgacgaaatgg
cgtccccgcggaggcgcggacccatccgagccgcgtgcgcgtgataaactgataaagccg
gtaacaatttttccgtgctgccccaccgcagcgtctcgactggtcccctccttcctcttc
tcttcctcttcctctcacatcccggacaaatccaatccgaaatcatctccccctcgcctc
gcctagaagaggaaggaagaacagagataagcgacaacgcgtccctcctcgccttcctcc
cgcctcgagctcttcccggagcaaccggagccacagacgtcaggacagcctagcgcgttc
cacgccggtgagttgcctcgtcctcccctcgtcttcctcctcttctcacgcttggcgaga
tcccgattgacccggatcca
>ZmLSD2.1
gccagcccaaaatgccctcttaatgggtccaaaaaaggcaagccattttatttgaaccgc
agcttgaaatgccctcttaatgagcagtttttttacttcataatggtatttttttggtgt
ttttcaggaaaaggaaacctcgaaaaatagcacaaaacaatggtttccaaaaaatgtggc
cgaatcatctcaacatcaggacccaccagatgaccccggaagactgaagttacgagtcaa
acacaggtgatgttgtgccagggagttgatgttgtgcagtaggagttccagggagttcat
gttgggcacttaaccccaccaaggcttttgttgggcgccacaacttcagttggtcatgtt
gagcacttaaccccacaaaggcacaaaaagagagtagtaggaaagaagttgacgacgaag
aagaaacatgtttgaaagtaactggatgtgtgagactagctaaatctatattccatgaga
ctatgtgtatttgtatgtgtgaaactatgtgtatgtgtgaaactatgtgtatgtctgtgg
tcaaactatgtctattcgatgaagagtttctgtggtcaaactatggcacattcagtttat
gtttatgaagagtttctgttttcaattagtccctcttccatgttcagtttgtagctctct
tttcagtttatgttcatgtgactgaaaacagaatcgaaaatagaaactgaaaacagaaac
ccaggttcacaggtggacatacacaacttcagaaagaagctttatgttcatgtgactgaa
aacagaaaccgaaaacagaaacccaggtcgacaggtggacatacacaacttcagaaagaa
gctaactcttatgatgcatggaacaagttcactaccaggttcataaacttcagtcataca
tacccaagttcacagtagttcactaccaagttcagttacataataaggttattgaaatac
tcagataaccttacacaagctaactcttacacagataacacatccagtgcccattccaca
ccacccatactactctacttcctctgacgaccccgaatctcttcataattgacatcatcc
agtgcccattccccaccacccatatcttgatcttcagcaaattggttattgaaatactca
gataatggtggcgacggaccagcttcgagatcttctaaacgttgtgcttcctcctcaagt
gactgagcaagctcatacacgcgccacattgcgaagttcactgacacctctttggccgta
tctggcgaatccataatctcgtctccagccaaatctttcaactcctcccaactacatgca
tctttgcaatggcttgggcgaggtcactacgaaccgtttcaaatcaggttatttgcgaaa
ccacaaacaatgttgttggaattgaacatagtactgcaaaagtttacaaaccacaaccct
aaattaggtggaagggaaaccttaccgacactgaacgaggtgccgagcactgcttgaaga
cagaatgggtctgccgttgggaagtaaattgcatctagctgttgtaggattagggatgtt
gctggtgagtttgttgggtgtagcacgtacctgatgtggccgcgcaggtgacatccttgc
cgatggagtgctccttgccgctaccgtcgcctgtaggcttggcgatgattgacacagaca
atcgactgaaggcggcaaccacttcggcctcactgtcgacctcgacatcgacgtcgacga
ccagccgtttcttccctctcgtcggagtcgccatcggaggaactagcacagaaagattga
cagaaagattggcggcgctgtggaatggaaagaggagttaggttttcacccggctccgtg
gttaaagcagggacaaaattgacttttatcatagctcatggaaggttacagagggcggga
gattaaccgtcccaatttgatgttgatgtgtgcttcataataccaaagtagcgaggtgta
gcggagtagtagaccggcga
>ZmLSD3.3
ataaatgtttttaataggaacctcttattcatttcgatcatgtattattaacttaggaga
tgcctatttcgattaataatgacattgagccaaattttggttattcgaaatggtagactt
caacatttattatgattattatgttgatgcttgatagcatcactaaataatgacctgcgc
gtgcacaagtgccctctgttgcaacgcacgggcatatacctagtgagatgtgaaaaaagt
tatcggagactgtgagttgttaaaatgctaaaaactattatgtgaaaaccactaaaagta
attttatgtacgctttcacagttccatccaaaagacgataaaagtaggtctaaagatgct
tttagttttacaataggagaaagtcctttggcttaacttttacgaggcaaaagacaaagc
taaaagtcaaactaaacagattagtttataccgaactataatagctctatcttgattttc
catgcactccagtcggtgcgctatcgcaacaactcccaaatcaaatgttattgtcttaaa
tattttcagatttcaccatatttataaaatataaatatggtatcaaaatctatgacatca
aattaatatatttagatgtattattataaaatatatattcatacatatttattttttgat
gttatagatattgtacttttttctataaatttgattaaatataaaaaactgagttaagat
ctaaaactcacatcaaagaggaatggtttgaaaaaacttttaaggttcttgctaaaatca
ggtgactaaaatttagttttttcacaaaattattttatatattttagattaaaatttgta
gaattagtttgttgcaacttttatgtatgtaatctataatttttagtcttaaaaataaat
acatagttagataaaatctaatttgagttgatacaaataaaataacaatatctcactatt
tttatgatccaaaaacaaaagattaattgatataatacaaagacaaataaaacatcatac
ataattatttatttgtactaatgatgtaagaatattatataagattatcttaaaagttac
tagaaaatgttaatttaaagaggcacaatgatttagaggtgtttaggatgacttcagatt
ctagctccaatgtaaagttattgtttataatatgactttaaatagttttaaaaatatttt
taatctaaataataaacaaaataacttatctagatgtcatctaaagacttcgaactctaa
tttgacgattttctaaagcaactaataatctactttacctattctaccaaaatttctaaa
ggttttgccaaacatgactttattatttgttttaaaactcgtgatatattgttaaatata
acgaccctttttctcctctgcacgtgcggagaaggcagcgacgaaatggcgtccccgcgg
aggcgcggacccatccgagccgcgtgcgcgtgataaactgataaagccggtaacaatttt
tccgtgctgccccaccgcagcgtctcgactggtcccctccttcctcttctcttcctcttc
ctctcacatcccggacaaatccaatccgaaatcatctccccctcgcctcgcctagaagag
gaaggaagaacagagataagcgacaacgcgtccctcctcgccttcctcccgcctcgagct
cttcccggagcaaccggagccacagacgtcaggacagcctagcgcgttccacgccggtga
gttgcctcgtcctcccctcgtcttcctcctcttctcacgcttggcgagatcccgattgac
ccggatccatgcgagtatagctggcatgcatttggctcttcggttaatggtagggtgggg
gcgggcacgcgtgggttggttgatcgaccgatctcgctgtcgccaccaatcgaattcagt
gttgggccctgggtcgttgctcgactcatccgatggtcgggttgctttgttgattaccac
caggttgcgattggatgctc
>ZmLSD1.1
cgggattcacttacagcacaaagacaattatattattttacgttgctacagatctacttt
ttttccattaagatggcgttggtatccattcacgtgctcctaaccaaacaacacctaaag
tgttaacccatcggtttgttttcttcccaagttatatccagtgctgggaatacaggtcga
gctttttgggtcagcacgagcacgacctaaaaataggagcccaaagcataacccgacatg
aaataatatgggccgggctagcacgacccgaagatgggtctaggtcgggcctcaaattct
agcccgtcgggcccctggcacggcccacatagatggatcgggcttgagccggcacggccc
aattaagcccaatatgtttaatttctttattttagtaagatatcgactttatattgttgt
tatattgagagttatatgtggttaaatgatgttagacttgtataatatctttaatttagt
aagctatgaacttgatatgcttgtaatattttaattttatatggtcaaatatacgagccg
ggcttgggccgacacgacacaatgaaggcacgacgtgggttagtgccgggctgggtcact
gtttttaacttcgggctggcatgacacgattcaaaagttttttaggcttttctggcccga
atcctttggcacaaagcacgatgggtttaggccggcccggcccaattcccagcactagtt
ctatctatatgatagatcgggtgctgcaagttttaacgagacggcctgaccttgacctta
ttggacctgaattacatcttgggctgcaataggcccaacgaaaggagaatgtttttttta
acaaaaaaatgcaataatgccattaagttcgattagcttcgactcctagagatctaagag
gattctatcgttacaattcggagtttctcttattatctgttttattttctttgtggaggg
agcaagtcatagaatataccacaccttatttcacagattctttaaatagttaaatagaag
atgtaccaaatatagtgtttctgtagcatcttattagttcatctgcttactgaaatgaac
taataggagacaatacgaagaagttgttttttatcagcttagcatctccaagagattagc
taaatagcttgtcaagctaaattttagctatttaatagcataatagctctccaacagagt
agtcatttaacttgctaagctatctggctctctaaattaactccctcactagccaaattt
ggctagcaactctcgctagccaagctaaattgtattttagagagtctgttggaatgagat
gttatatatagagtttaatatttatggagagacaaataaaaagttaaataaagagtcaaa
aataaagagtctattggagatgctcttagataagttgtttttccaataagcaacaaatgt
gctaaatagggtctatgaagttgtagagtaaaaacctagcatgatgatctataaaatcaa
tttatatccttcactctataaatttaagatttgcttatatatgaactttgaaaaaaatgg
aatatcacgttcaaagctaattagcctactccatcaaatatattatacaaatactttttt
gtactgcacctcgacaagccgctgcttctccattcgtatcattttctttttaattatgtg
tgttcccttagcgctttcgtggaagacttcttcgctatgcatgaatgcatctgaaaacct
tcaaagtcactggatgctccacaaaagaccaagaggaatgtgaatcctattctccctcac
ccgcaccgcacgtcgaataaagcaccaagcgaaatgctggcagaacctatctagccggag
attttttttttttttcaaaagcaagcaaccatgggcgccgcagcacaaccggaatgcaac
tagctcttcgtcagaaacctgggcatgagaatgactgaatgagacctacggaacgcccta
ctcctactctccactagctg
>ZmLSD1.2
cgggattcacttacagcacaaagacaattatattattttacgttgctacagatctacttt
ttttccattaagatggcgttggtatccattcacgtgctcctaaccaaacaacacctaaag
tgttaacccatcggtttgttttcttcccaagttatatccagtgctgggaatacaggtcga
gctttttgggtcagcacgagcacgacctaaaaataggagcccaaagcataacccgacatg
aaataatatgggccgggctagcacgacccgaagatgggtctaggtcgggcctcaaattct
agcccgtcgggcccctggcacggcccacatagatggatcgggcttgagccggcacggccc
aattaagcccaatatgtttaatttctttattttagtaagatatcgactttatattgttgt
tatattgagagttatatgtggttaaatgatgttagacttgtataatatctttaatttagt
aagctatgaacttgatatgcttgtaatattttaattttatatggtcaaatatacgagccg
ggcttgggccgacacgacacaatgaaggcacgacgtgggttagtgccgggctgggtcact
gtttttaacttcgggctggcatgacacgattcaaaagttttttaggcttttctggcccga
atcctttggcacaaagcacgatgggtttaggccggcccggcccaattcccagcactagtt
ctatctatatgatagatcgggtgctgcaagttttaacgagacggcctgaccttgacctta
ttggacctgaattacatcttgggctgcaataggcccaacgaaaggagaatgtttttttta
acaaaaaaatgcaataatgccattaagttcgattagcttcgactcctagagatctaagag
gattctatcgttacaattcggagtttctcttattatctgttttattttctttgtggaggg
agcaagtcatagaatataccacaccttatttcacagattctttaaatagttaaatagaag
atgtaccaaatatagtgtttctgtagcatcttattagttcatctgcttactgaaatgaac
taataggagacaatacgaagaagttgttttttatcagcttagcatctccaagagattagc
taaatagcttgtcaagctaaattttagctatttaatagcataatagctctccaacagagt
agtcatttaacttgctaagctatctggctctctaaattaactccctcactagccaaattt
ggctagcaactctcgctagccaagctaaattgtattttagagagtctgttggaatgagat
gttatatatagagtttaatatttatggagagacaaataaaaagttaaataaagagtcaaa
aataaagagtctattggagatgctcttagataagttgtttttccaataagcaacaaatgt
gctaaatagggtctatgaagttgtagagtaaaaacctagcatgatgatctataaaatcaa
tttatatccttcactctataaatttaagatttgcttatatatgaactttgaaaaaaatgg
aatatcacgttcaaagctaattagcctactccatcaaatatattatacaaatactttttt
gtactgcacctcgacaagccgctgcttctccattcgtatcattttctttttaattatgtg
tgttcccttagcgctttcgtggaagacttcttcgctatgcatgaatgcatctgaaaacct
tcaaagtcactggatgctccacaaaagaccaagaggaatgtgaatcctattctccctcac
ccgcaccgcacgtcgaataaagcaccaagcgaaatgctggcagaacctatctagccggag
attttttttttttttcaaaagcaagcaaccatgggcgccgcagcacaaccggaatgcaac
tagctcttcgtcagaaacctgggcatgagaatgactgaatgagacctacggaacgcccta
ctcctactctccactagctg
>ZmLSD3.1
aggctggagattaaggtgtaggccgtgacacgcgtgcgcaggagtcggtgtcggcgcttt
tcttgggactgattaattctaagttggacgaccattgacatttgtgatgtgcacgagatg
tattgtggtgtctcgctgtataattggtactgggagtatgttttgctatgtccgtattta
tataccatgtgtgctctgaatgttgtataatactatataataagaccatctccagcagct
tacccatactcatattgaaaccacactctacaaacaatacaatctacagtgcaaaaggtg
tttttgtgatcatatgggtgaactattgtacattgcacctatatgatcactaaaaacact
gttttgcatcgttttatattgtagattgcactgtttatagagtgtagtttgaatatgggt
atgggtgtagtttgatctgctggagatggtctaaaggatgatctccttcaataggaatct
cttatctaaacaataaatgtttttaataggaacctcttattcatttcgatcatgtattat
taacttaggagatgcctatttcgattaataatgacattgagccaaattttggttattcga
aatggtagacttcaacatttattatgattattatgttgatgcttgatagcatcactaaat
aatgacctgcgcgtgcacaagtgccctctgttgcaacgcacgggcatatacctagtgaga
tgtgaaaaaagttatcggagactgtgagttgttaaaatgctaaaaactattatgtgaaaa
ccactaaaagtaattttatgtacgctttcacagttccatccaaaagacgataaaagtagg
tctaaagatgcttttagttttacaataggagaaagtcctttggcttaacttttacgaggc
aaaagacaaagctaaaagtcaaactaaacagattagtttataccgaactataatagctct
atcttgattttccatgcactccagtcggtgcgctatcgcaacaactcccaaatcaaatgt
tattgtcttaaatattttcagatttcaccatatttataaaatataaatatggtatcaaaa
tctatgacatcaaattaatatatttagatgtattattataaaatatatattcatacatat
ttattttttgatgttatagatattgtacttttttctataaatttgattaaatataaaaaa
ctgagttaagatctaaaactcacatcaaagaggaatggtttgaaaaaacttttaaggttc
ttgctaaaatcaggtgactaaaatttagttttttcacaaaattattttatatattttaga
ttaaaatttgtagaattagtttgttgcaacttttatgtatgtaatctataatttttagtc
ttaaaaataaatacatagttagataaaatctaatttgagttgatacaaataaaataacaa
tatctcactatttttatgatccaaaaacaaaagattaattgatataatacaaagacaaat
aaaacatcatacataattatttatttgtactaatgatgtaagaatattatataagattat
cttaaaagttactagaaaatgttaatttaaagaggcacaatgatttagaggtgtttagga
tgacttcagattctagctccaatgtaaagttattgtttataatatgactttaaatagttt
taaaaatatttttaatctaaataataaacaaaataacttatctagatgtcatctaaagac
ttcgaactctaatttgacgattttctaaagcaactaataatctactttacctattctacc
aaaatttctaaaggttttgccaaacatgactttattatttgttttaaaactcgtgatata
ttgttaaatataacgaccctttttctcctctgcacgtgcggagaaggcagcgacgaaatg
gcgtccccgcggaggcgcggacccatccgagccgcgtgcgcgtgataaactgataaagcc
ggtaacaatttttccgtgct
>ZmLSD4.2
ggcgcagtgatcccctgctgattcttgccaaggcccatgcctttcttgtaccccatcatc
cgcatcatcttggccaccttggagttggactccaggctcccaggagcggcggatggctcc
ccggccccgagacccgctgcctgtcgccgacgggccgccatctcccgctcccgctccttc
tcctcccgcctcgcgcgcgcgccgtccctgatcttgccgaacatcgccggcagcatctcg
gtgtccccctcatcgtcctgatcctcctcctcctcctcctcctccttatcggcagcagcg
gcggcggcgcgcccgagccccggcctctcctcaggctcgggctcctgggtgggcatgaac
ttaccggtggagacgaactggacgggcttggtgaggtcggcctccccgccgccgtccttg
cggcgcttccggcggcggcggcgggtaccttcgtcgtcctccgaatcgtagtcggagtcg
ccctccgcgaagaccccgtagatggcgtcatcccgggtctgcggcgcccgctcccgccgg
ctccggtagtaaaactccccgtcgcggccgaaccgcccgccctcgaagtccccctccata
tcgaaccggtccatcccctccgcctcctccgccatggcggcggctctccgctcccctgcc
ctcagtggcggaggacggaaaaaaatttaggtatggcttggcggacggacctgctcggcg
gacggcggaagctcggcgcgtcgcgctcgcggacgaacctgttcggcggacggcgaagcc
ggaaagcacagcagctcggcggactgagggacagtgacaggcggacagcggctcggccgg
cgaacggaggcacagcacagccacaggggcaacggctcggcggacggggagggacagcgg
ctcggtgcctcggcggacggcggaaggcacagcggcggcctggcggctgactgggtgtgt
tcgtgagccagggttagcggcttagcggtagggcaccaaatgggtgtgttcgtgaggcct
cggcacgaatggaagctgggccggcggacgtacctgtttattttattttaggtatggctt
gggccataataaactataatgggccctccgcccctgcctgccctcctcggctcctctagg
gttagggcttcaccccgattttattttctttttttgtgtggaattttttcctgggaagac
gacgagtcgcaaacaggctacagcgcgctccgggtctcggtgcctttgcggcgtgagttt
tttactattttgtcaccctgaaatgagtggattctctgtaatgttacgttcgttatgggc
ttctctaaaacatctctcttaagtgctaggcttctcttaaatgcagattacccaagcagt
agctataaatgtgactgatcatatttcaaaggagagaacaattgcatatgacgaggatag
cccatgtatgaagttaggcaccccgtatccttctatgaaaaaattcagattggctatgag
acaatatggaataaataaagagtttgaattgggtattgaggcaacttgtccaaacaggta
tagagggttttgtaagtctgatggttgttttcagctcattttgtgttaaatatatgacag
gttgtatgttaaatattgtttgagagaagtcagggacaaaatagacattttatgtacctg
ttggtttattagaagctgagagacagtgtataatgacatttgagagaagtccagtagctg
agagaaacgttttagagaagtatgtggcgaacgtgacattacagagaagccatcgtttca
tagtgacaaaatagtaaaaacctcttgcggcgttgccgtgccaggacgaaagctcctagg
atgacgtgtcaaaataacacccgtccgttctcacttcaggccccctcgtccgttcgatcg
actcctcggaaagagggcgctcatgtggttgcgtattccgcgctgggacacgtatggcag
gcgtgcgcttcctacgggtc
>ZmLSD5.3
atgtagcaaagagccaactccatcggtgtgaggcatcctgtttccgtgagaaccctcttt
gcatttgtgatggaacatggaacactgttttcttgatacaaacgtactaaataaggagag
gttaccttgatgctggaaggagagaggcggatggtctgaccgacgccgctaagagcacac
tgcacaaacccggagtcaagtatggttcgtgagcacgagcccactttcatcatgccatcc
tctgaggagaacgtgggacccagcccgagaaggatcgcgcgctgggcgaccggaaccacc
tctcaccgggggggacacattgggatgggtgggggccttaccacgtgcggcggacggagg
tcgccgaggcctgccaatgggcacgacgacggggtgacaaggaccggcggcgagggttag
ggtttgagagcagtcaagtgcggaaggacggacgggcgatggggggagctaggtctgaac
cgaatagggccatgagacggcggaggatctcctctgcaaacacacacggtgggatgggca
ggaacttaccttgcggcggcggacggtgatttgggcttgggagtcgctcatctcgcccga
cagccgcctcccctctccttcctttctccttcctcccacgcaaccggtgctgtgggcggg
gcgcggtgatttgggcttggggggcggagggagagccggagagggagggagcaccgacca
ggccagagggcgaggggggagcggcggctcgcgcggaggagggtgtacggtgtaggaggc
ggcgggaggagtgtagaggcaaacctaggtgctcgcacggttggatcgggtgggggcggg
gcgatgcgtgggagcgatgcgtgggggtgagagtgcgcgcatcgtacggctgggagactc
tagagcgtattggacggttgagatcgtcagaaggcagaacaagcagaggcagcctacccc
ttagagccttaataggtagtatagattaccacccatactaaagagttttgctcgtgtcac
attaactatttaaatatcatttatgagtatcaaatatagcagcgccagagtttctcatgt
actcaatggaatatcacgaagggcatatccattaggatttgaaccgtggttactaggaaa
atggacctcatctctaaccatggtagattttgttagtttgtgttatacaaattagtcata
tatagaaaccctaccgatacacgaccaacttagggcctatttatatcagctttattctga
cgacatttttttaaaaaaatttggcttttggaaaatcgggatatcatggggattacatgc
gggaagatgaatgagtctatagtgtataagatctagaaagtaatggatttctattatcgt
gaggatgcagttaattctatatttacattgattttgattggtttaggagatgtttgattt
ctagggactaatttttattctctgtattgtattcaattttagtccttcaattgtcaaata
tggaaactaaaactctattttagtttctgtatttggcaatttaggaactaaaataaaata
gaggcactaaaaagtagtcactacaaacaaaacgttcctacactatgcgtttggttggga
aaccaattgaaatatagcggctgcattctagttttggagagccattttactttatggttg
gcaattagaacggaaccactctattttttttgtttggttagataatagagcggatccata
taagtgtggagggaaaatgataaaagaaaatgctcacattcacgagagcgctcacatctg
atcgtttttataaaacatgagcattccaaatattcacggtatgtagacttcaaagccatt
tcacttctcttccgtgagaaatcaaatatctataaaataaaaatggagatgctttattat
cgtccgctttccaaccaaacacatcgtaaaacaattcttattaaaacaagctaaacctga
gagccgagaaaaagccaaaa
>ZmLSD4.3
gcccatgcctttcttgtaccccatcatccgcatcatcttggccaccttggagttggactc
caggctcccaggagcggcggatggctccccggccccgagacccgctgcctgtcgccgacg
ggccgccatctcccgctcccgctccttctcctcccgcctcgcgcgcgcgccgtccctgat
cttgccgaacatcgccggcagcatctcggtgtccccctcatcgtcctgatcctcctcctc
ctcctcctcctccttatcggcagcagcggcggcggcgcgcccgagccccggcctctcctc
aggctcgggctcctgggtgggcatgaacttaccggtggagacgaactggacgggcttggt
gaggtcggcctccccgccgccgtccttgcggcgcttccggcggcggcggcgggtaccttc
gtcgtcctccgaatcgtagtcggagtcgccctccgcgaagaccccgtagatggcgtcatc
ccgggtctgcggcgcccgctcccgccggctccggtagtaaaactccccgtcgcggccgaa
ccgcccgccctcgaagtccccctccatatcgaaccggtccatcccctccgcctcctccgc
catggcggcggctctccgctcccctgccctcagtggcggaggacggaaaaaaatttaggt
atggcttggcggacggacctgctcggcggacggcggaagctcggcgcgtcgcgctcgcgg
acgaacctgttcggcggacggcgaagccggaaagcacagcagctcggcggactgagggac
agtgacaggcggacagcggctcggccggcgaacggaggcacagcacagccacaggggcaa
cggctcggcggacggggagggacagcggctcggtgcctcggcggacggcggaaggcacag
cggcggcctggcggctgactgggtgtgttcgtgagccagggttagcggcttagcggtagg
gcaccaaatgggtgtgttcgtgaggcctcggcacgaatggaagctgggccggcggacgta
cctgtttattttattttaggtatggcttgggccataataaactataatgggccctccgcc
cctgcctgccctcctcggctcctctagggttagggcttcaccccgattttattttctttt
tttgtgtggaattttttcctgggaagacgacgagtcgcaaacaggctacagcgcgctccg
ggtctcggtgcctttgcggcgtgagttttttactattttgtcaccctgaaatgagtggat
tctctgtaatgttacgttcgttatgggcttctctaaaacatctctcttaagtgctaggct
tctcttaaatgcagattacccaagcagtagctataaatgtgactgatcatatttcaaagg
agagaacaattgcatatgacgaggatagcccatgtatgaagttaggcaccccgtatcctt
ctatgaaaaaattcagattggctatgagacaatatggaataaataaagagtttgaattgg
gtattgaggcaacttgtccaaacaggtatagagggttttgtaagtctgatggttgttttc
agctcattttgtgttaaatatatgacaggttgtatgttaaatattgtttgagagaagtca
gggacaaaatagacattttatgtacctgttggtttattagaagctgagagacagtgtata
atgacatttgagagaagtccagtagctgagagaaacgttttagagaagtatgtggcgaac
gtgacattacagagaagccatcgtttcatagtgacaaaatagtaaaaacctcttgcggcg
ttgccgtgccaggacgaaagctcctaggatgacgtgtcaaaataacacccgtccgttctc
acttcaggccccctcgtccgttcgatcgactcctcggaaagagggcgctcatgtggttgc
gtattccgcgctgggacacgtatggcaggcgtgcgcttcctacgggtcgtcctcaacctc
tcgtccggccgtgttgacct
>ZmLSD5.2
atgtagcaaagagccaactccatcggtgtgaggcatcctgtttccgtgagaaccctcttt
gcatttgtgatggaacatggaacactgttttcttgatacaaacgtactaaataaggagag
gttaccttgatgctggaaggagagaggcggatggtctgaccgacgccgctaagagcacac
tgcacaaacccggagtcaagtatggttcgtgagcacgagcccactttcatcatgccatcc
tctgaggagaacgtgggacccagcccgagaaggatcgcgcgctgggcgaccggaaccacc
tctcaccgggggggacacattgggatgggtgggggccttaccacgtgcggcggacggagg
tcgccgaggcctgccaatgggcacgacgacggggtgacaaggaccggcggcgagggttag
ggtttgagagcagtcaagtgcggaaggacggacgggcgatggggggagctaggtctgaac
cgaatagggccatgagacggcggaggatctcctctgcaaacacacacggtgggatgggca
ggaacttaccttgcggcggcggacggtgatttgggcttgggagtcgctcatctcgcccga
cagccgcctcccctctccttcctttctccttcctcccacgcaaccggtgctgtgggcggg
gcgcggtgatttgggcttggggggcggagggagagccggagagggagggagcaccgacca
ggccagagggcgaggggggagcggcggctcgcgcggaggagggtgtacggtgtaggaggc
ggcgggaggagtgtagaggcaaacctaggtgctcgcacggttggatcgggtgggggcggg
gcgatgcgtgggagcgatgcgtgggggtgagagtgcgcgcatcgtacggctgggagactc
tagagcgtattggacggttgagatcgtcagaaggcagaacaagcagaggcagcctacccc
ttagagccttaataggtagtatagattaccacccatactaaagagttttgctcgtgtcac
attaactatttaaatatcatttatgagtatcaaatatagcagcgccagagtttctcatgt
actcaatggaatatcacgaagggcatatccattaggatttgaaccgtggttactaggaaa
atggacctcatctctaaccatggtagattttgttagtttgtgttatacaaattagtcata
tatagaaaccctaccgatacacgaccaacttagggcctatttatatcagctttattctga
cgacatttttttaaaaaaatttggcttttggaaaatcgggatatcatggggattacatgc
gggaagatgaatgagtctatagtgtataagatctagaaagtaatggatttctattatcgt
gaggatgcagttaattctatatttacattgattttgattggtttaggagatgtttgattt
ctagggactaatttttattctctgtattgtattcaattttagtccttcaattgtcaaata
tggaaactaaaactctattttagtttctgtatttggcaatttaggaactaaaataaaata
gaggcactaaaaagtagtcactacaaacaaaacgttcctacactatgcgtttggttggga
aaccaattgaaatatagcggctgcattctagttttggagagccattttactttatggttg
gcaattagaacggaaccactctattttttttgtttggttagataatagagcggatccata
taagtgtggagggaaaatgataaaagaaaatgctcacattcacgagagcgctcacatctg
atcgtttttataaaacatgagcattccaaatattcacggtatgtagacttcaaagccatt
tcacttctcttccgtgagaaatcaaatatctataaaataaaaatggagatgctttattat
cgtccgctttccaaccaaacacatcgtaaaacaattcttattaaaacaagctaaacctga
gagccgagaaaaagccaaaa
>ZmLSD4.4
gcccatgcctttcttgtaccccatcatccgcatcatcttggccaccttggagttggactc
caggctcccaggagcggcggatggctccccggccccgagacccgctgcctgtcgccgacg
ggccgccatctcccgctcccgctccttctcctcccgcctcgcgcgcgcgccgtccctgat
cttgccgaacatcgccggcagcatctcggtgtccccctcatcgtcctgatcctcctcctc
ctcctcctcctccttatcggcagcagcggcggcggcgcgcccgagccccggcctctcctc
aggctcgggctcctgggtgggcatgaacttaccggtggagacgaactggacgggcttggt
gaggtcggcctccccgccgccgtccttgcggcgcttccggcggcggcggcgggtaccttc
gtcgtcctccgaatcgtagtcggagtcgccctccgcgaagaccccgtagatggcgtcatc
ccgggtctgcggcgcccgctcccgccggctccggtagtaaaactccccgtcgcggccgaa
ccgcccgccctcgaagtccccctccatatcgaaccggtccatcccctccgcctcctccgc
catggcggcggctctccgctcccctgccctcagtggcggaggacggaaaaaaatttaggt
atggcttggcggacggacctgctcggcggacggcggaagctcggcgcgtcgcgctcgcgg
acgaacctgttcggcggacggcgaagccggaaagcacagcagctcggcggactgagggac
agtgacaggcggacagcggctcggccggcgaacggaggcacagcacagccacaggggcaa
cggctcggcggacggggagggacagcggctcggtgcctcggcggacggcggaaggcacag
cggcggcctggcggctgactgggtgtgttcgtgagccagggttagcggcttagcggtagg
gcaccaaatgggtgtgttcgtgaggcctcggcacgaatggaagctgggccggcggacgta
cctgtttattttattttaggtatggcttgggccataataaactataatgggccctccgcc
cctgcctgccctcctcggctcctctagggttagggcttcaccccgattttattttctttt
tttgtgtggaattttttcctgggaagacgacgagtcgcaaacaggctacagcgcgctccg
ggtctcggtgcctttgcggcgtgagttttttactattttgtcaccctgaaatgagtggat
tctctgtaatgttacgttcgttatgggcttctctaaaacatctctcttaagtgctaggct
tctcttaaatgcagattacccaagcagtagctataaatgtgactgatcatatttcaaagg
agagaacaattgcatatgacgaggatagcccatgtatgaagttaggcaccccgtatcctt
ctatgaaaaaattcagattggctatgagacaatatggaataaataaagagtttgaattgg
gtattgaggcaacttgtccaaacaggtatagagggttttgtaagtctgatggttgttttc
agctcattttgtgttaaatatatgacaggttgtatgttaaatattgtttgagagaagtca
gggacaaaatagacattttatgtacctgttggtttattagaagctgagagacagtgtata
atgacatttgagagaagtccagtagctgagagaaacgttttagagaagtatgtggcgaac
gtgacattacagagaagccatcgtttcatagtgacaaaatagtaaaaacctcttgcggcg
ttgccgtgccaggacgaaagctcctaggatgacgtgtcaaaataacacccgtccgttctc
acttcaggccccctcgtccgttcgatcgactcctcggaaagagggcgctcatgtggttgc
gtattccgcgctgggacacgtatggcaggcgtgcgcttcctacgggtcgtcctcaacctc
tcgtccggccgtgttgacct
>ZmLSD5.4
ggcatcctgtttccgtgagaaccctctttgcatttgtgatggaacatggaacactgtttt
cttgatacaaacgtactaaataaggagaggttaccttgatgctggaaggagagaggcgga
tggtctgaccgacgccgctaagagcacactgcacaaacccggagtcaagtatggttcgtg
agcacgagcccactttcatcatgccatcctctgaggagaacgtgggacccagcccgagaa
ggatcgcgcgctgggcgaccggaaccacctctcaccgggggggacacattgggatgggtg
ggggccttaccacgtgcggcggacggaggtcgccgaggcctgccaatgggcacgacgacg
gggtgacaaggaccggcggcgagggttagggtttgagagcagtcaagtgcggaaggacgg
acgggcgatggggggagctaggtctgaaccgaatagggccatgagacggcggaggatctc
ctctgcaaacacacacggtgggatgggcaggaacttaccttgcggcggcggacggtgatt
tgggcttgggagtcgctcatctcgcccgacagccgcctcccctctccttcctttctcctt
cctcccacgcaaccggtgctgtgggcggggcgcggtgatttgggcttggggggcggaggg
agagccggagagggagggagcaccgaccaggccagagggcgaggggggagcggcggctcg
cgcggaggagggtgtacggtgtaggaggcggcgggaggagtgtagaggcaaacctaggtg
ctcgcacggttggatcgggtgggggcggggcgatgcgtgggagcgatgcgtgggggtgag
agtgcgcgcatcgtacggctgggagactctagagcgtattggacggttgagatcgtcaga
aggcagaacaagcagaggcagcctaccccttagagccttaataggtagtatagattacca
cccatactaaagagttttgctcgtgtcacattaactatttaaatatcatttatgagtatc
aaatatagcagcgccagagtttctcatgtactcaatggaatatcacgaagggcatatcca
ttaggatttgaaccgtggttactaggaaaatggacctcatctctaaccatggtagatttt
gttagtttgtgttatacaaattagtcatatatagaaaccctaccgatacacgaccaactt
agggcctatttatatcagctttattctgacgacatttttttaaaaaaatttggcttttgg
aaaatcgggatatcatggggattacatgcgggaagatgaatgagtctatagtgtataaga
tctagaaagtaatggatttctattatcgtgaggatgcagttaattctatatttacattga
ttttgattggtttaggagatgtttgatttctagggactaatttttattctctgtattgta
ttcaattttagtccttcaattgtcaaatatggaaactaaaactctattttagtttctgta
tttggcaatttaggaactaaaataaaatagaggcactaaaaagtagtcactacaaacaaa
acgttcctacactatgcgtttggttgggaaaccaattgaaatatagcggctgcattctag
ttttggagagccattttactttatggttggcaattagaacggaaccactctatttttttt
gtttggttagataatagagcggatccatataagtgtggagggaaaatgataaaagaaaat
gctcacattcacgagagcgctcacatctgatcgtttttataaaacatgagcattccaaat
attcacggtatgtagacttcaaagccatttcacttctcttccgtgagaaatcaaatatct
ataaaataaaaatggagatgctttattatcgtccgctttccaaccaaacacatcgtaaaa
caattcttattaaaacaagctaaacctgagagccgagaaaaagccaaaacaattacccct
aactagtgaaacggtaatct
>ZmLSD4.5
catccgcatcatcttggccaccttggagttggactccaggctcccaggagcggcggatgg
ctccccggccccgagacccgctgcctgtcgccgacgggccgccatctcccgctcccgctc
cttctcctcccgcctcgcgcgcgcgccgtccctgatcttgccgaacatcgccggcagcat
ctcggtgtccccctcatcgtcctgatcctcctcctcctcctcctcctccttatcggcagc
agcggcggcggcgcgcccgagccccggcctctcctcaggctcgggctcctgggtgggcat
gaacttaccggtggagacgaactggacgggcttggtgaggtcggcctccccgccgccgtc
cttgcggcgcttccggcggcggcggcgggtaccttcgtcgtcctccgaatcgtagtcgga
gtcgccctccgcgaagaccccgtagatggcgtcatcccgggtctgcggcgcccgctcccg
ccggctccggtagtaaaactccccgtcgcggccgaaccgcccgccctcgaagtccccctc
catatcgaaccggtccatcccctccgcctcctccgccatggcggcggctctccgctcccc
tgccctcagtggcggaggacggaaaaaaatttaggtatggcttggcggacggacctgctc
ggcggacggcggaagctcggcgcgtcgcgctcgcggacgaacctgttcggcggacggcga
agccggaaagcacagcagctcggcggactgagggacagtgacaggcggacagcggctcgg
ccggcgaacggaggcacagcacagccacaggggcaacggctcggcggacggggagggaca
gcggctcggtgcctcggcggacggcggaaggcacagcggcggcctggcggctgactgggt
gtgttcgtgagccagggttagcggcttagcggtagggcaccaaatgggtgtgttcgtgag
gcctcggcacgaatggaagctgggccggcggacgtacctgtttattttattttaggtatg
gcttgggccataataaactataatgggccctccgcccctgcctgccctcctcggctcctc
tagggttagggcttcaccccgattttattttctttttttgtgtggaattttttcctggga
agacgacgagtcgcaaacaggctacagcgcgctccgggtctcggtgcctttgcggcgtga
gttttttactattttgtcaccctgaaatgagtggattctctgtaatgttacgttcgttat
gggcttctctaaaacatctctcttaagtgctaggcttctcttaaatgcagattacccaag
cagtagctataaatgtgactgatcatatttcaaaggagagaacaattgcatatgacgagg
atagcccatgtatgaagttaggcaccccgtatccttctatgaaaaaattcagattggcta
tgagacaatatggaataaataaagagtttgaattgggtattgaggcaacttgtccaaaca
ggtatagagggttttgtaagtctgatggttgttttcagctcattttgtgttaaatatatg
acaggttgtatgttaaatattgtttgagagaagtcagggacaaaatagacattttatgta
cctgttggtttattagaagctgagagacagtgtataatgacatttgagagaagtccagta
gctgagagaaacgttttagagaagtatgtggcgaacgtgacattacagagaagccatcgt
ttcatagtgacaaaatagtaaaaacctcttgcggcgttgccgtgccaggacgaaagctcc
taggatgacgtgtcaaaataacacccgtccgttctcacttcaggccccctcgtccgttcg
atcgactcctcggaaagagggcgctcatgtggttgcgtattccgcgctgggacacgtatg
gcaggcgtgcgcttcctacgggtcgtcctcaacctctcgtccggccgtgttgacctgacc
gaataaccacccgtctgccg
>ZmLSD4.1
ggcgcagtgatcccctgctgattcttgccaaggcccatgcctttcttgtaccccatcatc
cgcatcatcttggccaccttggagttggactccaggctcccaggagcggcggatggctcc
ccggccccgagacccgctgcctgtcgccgacgggccgccatctcccgctcccgctccttc
tcctcccgcctcgcgcgcgcgccgtccctgatcttgccgaacatcgccggcagcatctcg
gtgtccccctcatcgtcctgatcctcctcctcctcctcctcctccttatcggcagcagcg
gcggcggcgcgcccgagccccggcctctcctcaggctcgggctcctgggtgggcatgaac
ttaccggtggagacgaactggacgggcttggtgaggtcggcctccccgccgccgtccttg
cggcgcttccggcggcggcggcgggtaccttcgtcgtcctccgaatcgtagtcggagtcg
ccctccgcgaagaccccgtagatggcgtcatcccgggtctgcggcgcccgctcccgccgg
ctccggtagtaaaactccccgtcgcggccgaaccgcccgccctcgaagtccccctccata
tcgaaccggtccatcccctccgcctcctccgccatggcggcggctctccgctcccctgcc
ctcagtggcggaggacggaaaaaaatttaggtatggcttggcggacggacctgctcggcg
gacggcggaagctcggcgcgtcgcgctcgcggacgaacctgttcggcggacggcgaagcc
ggaaagcacagcagctcggcggactgagggacagtgacaggcggacagcggctcggccgg
cgaacggaggcacagcacagccacaggggcaacggctcggcggacggggagggacagcgg
ctcggtgcctcggcggacggcggaaggcacagcggcggcctggcggctgactgggtgtgt
tcgtgagccagggttagcggcttagcggtagggcaccaaatgggtgtgttcgtgaggcct
cggcacgaatggaagctgggccggcggacgtacctgtttattttattttaggtatggctt
gggccataataaactataatgggccctccgcccctgcctgccctcctcggctcctctagg
gttagggcttcaccccgattttattttctttttttgtgtggaattttttcctgggaagac
gacgagtcgcaaacaggctacagcgcgctccgggtctcggtgcctttgcggcgtgagttt
tttactattttgtcaccctgaaatgagtggattctctgtaatgttacgttcgttatgggc
ttctctaaaacatctctcttaagtgctaggcttctcttaaatgcagattacccaagcagt
agctataaatgtgactgatcatatttcaaaggagagaacaattgcatatgacgaggatag
cccatgtatgaagttaggcaccccgtatccttctatgaaaaaattcagattggctatgag
acaatatggaataaataaagagtttgaattgggtattgaggcaacttgtccaaacaggta
tagagggttttgtaagtctgatggttgttttcagctcattttgtgttaaatatatgacag
gttgtatgttaaatattgtttgagagaagtcagggacaaaatagacattttatgtacctg
ttggtttattagaagctgagagacagtgtataatgacatttgagagaagtccagtagctg
agagaaacgttttagagaagtatgtggcgaacgtgacattacagagaagccatcgtttca
tagtgacaaaatagtaaaaacctcttgcggcgttgccgtgccaggacgaaagctcctagg
atgacgtgtcaaaataacacccgtccgttctcacttcaggccccctcgtccgttcgatcg
actcctcggaaagagggcgctcatgtggttgcgtattccgcgctgggacacgtatggcag
gcgtgcgcttcctacgggtc
>ZmLSD5.1
ttaatatgtagcaaagagccaactccatcggtgtgaggcatcctgtttccgtgagaaccc
tctttgcatttgtgatggaacatggaacactgttttcttgatacaaacgtactaaataag
gagaggttaccttgatgctggaaggagagaggcggatggtctgaccgacgccgctaagag
cacactgcacaaacccggagtcaagtatggttcgtgagcacgagcccactttcatcatgc
catcctctgaggagaacgtgggacccagcccgagaaggatcgcgcgctgggcgaccggaa
ccacctctcaccgggggggacacattgggatgggtgggggccttaccacgtgcggcggac
ggaggtcgccgaggcctgccaatgggcacgacgacggggtgacaaggaccggcggcgagg
gttagggtttgagagcagtcaagtgcggaaggacggacgggcgatggggggagctaggtc
tgaaccgaatagggccatgagacggcggaggatctcctctgcaaacacacacggtgggat
gggcaggaacttaccttgcggcggcggacggtgatttgggcttgggagtcgctcatctcg
cccgacagccgcctcccctctccttcctttctccttcctcccacgcaaccggtgctgtgg
gcggggcgcggtgatttgggcttggggggcggagggagagccggagagggagggagcacc
gaccaggccagagggcgaggggggagcggcggctcgcgcggaggagggtgtacggtgtag
gaggcggcgggaggagtgtagaggcaaacctaggtgctcgcacggttggatcgggtgggg
gcggggcgatgcgtgggagcgatgcgtgggggtgagagtgcgcgcatcgtacggctggga
gactctagagcgtattggacggttgagatcgtcagaaggcagaacaagcagaggcagcct
accccttagagccttaataggtagtatagattaccacccatactaaagagttttgctcgt
gtcacattaactatttaaatatcatttatgagtatcaaatatagcagcgccagagtttct
catgtactcaatggaatatcacgaagggcatatccattaggatttgaaccgtggttacta
ggaaaatggacctcatctctaaccatggtagattttgttagtttgtgttatacaaattag
tcatatatagaaaccctaccgatacacgaccaacttagggcctatttatatcagctttat
tctgacgacatttttttaaaaaaatttggcttttggaaaatcgggatatcatggggatta
catgcgggaagatgaatgagtctatagtgtataagatctagaaagtaatggatttctatt
atcgtgaggatgcagttaattctatatttacattgattttgattggtttaggagatgttt
gatttctagggactaatttttattctctgtattgtattcaattttagtccttcaattgtc
aaatatggaaactaaaactctattttagtttctgtatttggcaatttaggaactaaaata
aaatagaggcactaaaaagtagtcactacaaacaaaacgttcctacactatgcgtttggt
tgggaaaccaattgaaatatagcggctgcattctagttttggagagccattttactttat
ggttggcaattagaacggaaccactctattttttttgtttggttagataatagagcggat
ccatataagtgtggagggaaaatgataaaagaaaatgctcacattcacgagagcgctcac
atctgatcgtttttataaaacatgagcattccaaatattcacggtatgtagacttcaaag
ccatttcacttctcttccgtgagaaatcaaatatctataaaataaaaatggagatgcttt
attatcgtccgctttccaaccaaacacatcgtaaaacaattcttattaaaacaagctaaa
cctgagagccgagaaaaagc
>ZmLSD7.1
gatcacagggcatttaggttttataagctacaaggtggaaagtacgacacatccaaaaaa
ggcgtgccactagacatccattataactggccggtaagtatgtgaatttatgaatacata
tcatacatgtacgtacataggacaatgttgcaactaaataaccaatctcctgttatgtag
tgccacaagcaaccacccggatcggtcctatgtgggttctacgtgtgcgagttcatgaga
atgaacggacgatacatcacgaaccctggcaaggtattattagtaatagtcacgtatgta
tttatgtcattaaagatgcaaatgtgttattattgagtataaatagatgatgtttataaa
cttcctttacagcaatttcaacaaggaagcccggagaacttgactgaaggtgcattatat
ggcatagttgaggacctgtgcacattcatattgaaagaggtcattcccgcagaagggaaa
tatcacgatgcttccggaacattagctttgccagagtttagaatactaacagaaattagt
agactatctcttagccgagatagttattagagctttcgtgaaaactttgatgtatataat
gtgtgatgcatacatggttgtaaacaagactttgatgtatataaatgtatgatagaattt
aattccatgttgcttttaatatcaatactacatgtttatcaatatcaatatcaatatata
tatatatatatatatatatatgtttgtgtgtgtaaatatatataaatttcagtactgatt
gaaaatttaaaaaaaggcgggaaaactttcactggcggctaaataaaaaaccgccagtga
aaatacaatttccactgacggttttcttaataaaaccgccagtgaaaatgctattttcac
cggcgttttcttaagaaaaccgccagtggaaatgatattttcacagacggttctagaata
accgccagtggaaatggcgatttccactggcccctagcattggcggcactgaaaaacgcc
agtgcaaacagctctagaaccgccactatagagcctctgtgtactagtgtgctactctaa
tctagatcggactagagcatcctataaagaccgatgaatctataaacaacaatgatatat
gaatcaacgcttattagttactccaaaggattttagttatcatagaagatcctagatgtc
actcaaacaagagttgagttgtgttcgttgaggtacacaagagagagaggatgttgacat
gttgatagcccctactactcctcaccaagcttctccttactctctctctttcttatacta
agtggtgtgtttagagagctctctaccttgactctaaatgtttgatcgatccccatgtta
gaaaaatactgcgcgacaaatatatgtgtgtgtgtagatttgtatttgaaacgaaaagaa
gccagcccggacgattgggcaagcggaattattggcgccaacatggggccggggagatta
tattccatgcatggaaggaggaggaggtggaggagaggtcgtcggagaagagaggcgtcc
accagccgtccatatccgaaaaggcatccatccattccgatccgtccgacgcatcgccaa
atccatccactcatgactcagcatcatctcccccggcgccgacgtcggtttcttttccgg
gatatatagattcctcgctccatggccagaggccagcgaataatactcatctatctcaat
cccattccgccccgaatctcccgcccgcccttaaatccccgccccccatctcctgccacc
gtggagctccagaaaccaagaccccggcacctctctctctctccatccagctgcttctcc
aatctccaccgtccctctctctcgtttgcttgctagctcttgttgcacaccacagccagc
tctagcttgcattggggttcttgcccttggcaaagccctcatttttcttggtgtgcatat
agcttgcatgcatttgattg
>ZmLSD7.2
gaatttatgaatacatatcatacatgtacgtacataggacaatgttgcaactaaataacc
aatctcctgttatgtagtgccacaagcaaccacccggatcggtcctatgtgggttctacg
tgtgcgagttcatgagaatgaacggacgatacatcacgaaccctggcaaggtattattag
taatagtcacgtatgtatttatgtcattaaagatgcaaatgtgttattattgagtataaa
tagatgatgtttataaacttcctttacagcaatttcaacaaggaagcccggagaacttga
ctgaaggtgcattatatggcatagttgaggacctgtgcacattcatattgaaagaggtca
ttcccgcagaagggaaatatcacgatgcttccggaacattagctttgccagagtttagaa
tactaacagaaattagtagactatctcttagccgagatagttattagagctttcgtgaaa
actttgatgtatataatgtgtgatgcatacatggttgtaaacaagactttgatgtatata
aatgtatgatagaatttaattccatgttgcttttaatatcaatactacatgtttatcaat
atcaatatcaatatatatatatatatatatatatatatgtttgtgtgtgtaaatatatat
aaatttcagtactgattgaaaatttaaaaaaaggcgggaaaactttcactggcggctaaa
taaaaaaccgccagtgaaaatacaatttccactgacggttttcttaataaaaccgccagt
gaaaatgctattttcaccggcgttttcttaagaaaaccgccagtggaaatgatattttca
cagacggttctagaataaccgccagtggaaatggcgatttccactggcccctagcattgg
cggcactgaaaaacgccagtgcaaacagctctagaaccgccactatagagcctctgtgta
ctagtgtgctactctaatctagatcggactagagcatcctataaagaccgatgaatctat
aaacaacaatgatatatgaatcaacgcttattagttactccaaaggattttagttatcat
agaagatcctagatgtcactcaaacaagagttgagttgtgttcgttgaggtacacaagag
agagaggatgttgacatgttgatagcccctactactcctcaccaagcttctccttactct
ctctctttcttatactaagtggtgtgtttagagagctctctaccttgactctaaatgttt
gatcgatccccatgttagaaaaatactgcgcgacaaatatatgtgtgtgtgtagatttgt
atttgaaacgaaaagaagccagcccggacgattgggcaagcggaattattggcgccaaca
tggggccggggagattatattccatgcatggaaggaggaggaggtggaggagaggtcgtc
ggagaagagaggcgtccaccagccgtccatatccgaaaaggcatccatccattccgatcc
gtccgacgcatcgccaaatccatccactcatgactcagcatcatctcccccggcgccgac
gtcggtttcttttccgggatatatagattcctcgctccatggccagaggccagcgaataa
tactcatctatctcaatcccattccgccccgaatctcccgcccgcccttaaatccccgcc
ccccatctcctgccaccgtggagctccagaaaccaagaccccggcacctctctctctctc
catccagctgcttctccaatctccaccgtccctctctctcgtttgcttgctagctcttgt
tgcacaccacagccagctctagcttgcattggggttcttgcccttggcaaagccctcatt
tttcttggtgtgcatatagcttgcatgcatttgattgggtttaggtttgccagcagcagc
aatttaaacgaataaacaggatccctttctttctccaattttcgtgtgcgtattaattag
cttgcatgcttgggccggcg
>ZmLSD6.1
ttaggtttatcctaagttaaactatttaaactttgacccacaatatatatgatattaaat
tattttagactaaaaatttttatattatggtagtttaagtcataatgaatctagtatctt
tacttttatgttgtaaaatctaatgaaacatattgtataatcagtcaaaattgatggtaa
ttaatttaggacaaaccgactaaatcatgtggatgaagtaagtatgatacaagctcattg
tgtcttatgatcattgcgctcatgacatcatcctaatgcacatatttattaatcatgtta
ggccctgtttcaattttaagagataaactttagcagttttttagctacttttagttattt
ggtgatttaaacaggagagctaatagtagtttgataaaatttagcacctattatctcata
aactactcaaggggtgctaaaaggagttaaacatgggccagggaacctcattttccaccc
ataccctctaaccccattctatctctccgtaccaggggcatgagtgtctttttattccaa
tatgttaaactttattagagtagtccaaacacccaaggagctaaactttagtaactttaa
ttcatatggttaaagtttagtaggaagttaaagtttattctgtgagattgaaacggggta
ttagtgggcgaagttccggggaacgagttcgtggagctcggacctacggtaaactcaaag
catgcaccaccactggtagacactagtggcttgctacttaagcatctccgtacaacagga
aaacacctcggtaaacccaaagcccaaaatgcctaagttcctaactcactggagttgttc
tccgttcatcgtcaaggacgaagacaggttcttacattgtaataagagcattccactagt
tctgaaaaataagtcctaaaattatttaggacgttattaaccaccagaaatcatcctcca
acagatctttgaggttccgaaatattccaacaatctaaatatacatgtttagtcccccga
cttagggagattcccaaataacctatttcgtgtgtcaatcacaccataaaatcacttgtc
tgctattgagttcgtacatatatgcaagtgatacactttgaactatttgagccacaaagg
atgaatttgtcatcctcgtttgacaagtctgaaaacgacacatcgagaaatttagagaaa
atcgatccaccgtgattcatacagaatacaaataataataatcaagagaagagcgataca
gtaaaaaaaaatcaaatttaaatttgtaagtggtaactagaaaaattaggttaacataat
ttaaaaatatttaatgacctaaaaattgttttttattggtgatgagtatttagcaacttg
ctagtgggagttatttttctagagagctacgccgaatcagttacacgtagggtctatttt
tgttcccatcctaagaaatcaatgctcgatgaggagggtcccatcccatgccaaaggttc
agaccaaatacgccctcaaattttttttttaaaaaaaaggtatgtataaaccaactctca
tggtcccccgatcgattgtattttcctcaagaaaagaaaacccgcgtaattattgttatg
gaaaaaagttgggtaggccgggcatcatgctatgctattgctatgctaacgacggcgagg
acagtggttcgtgtgtcctccacagagcagagagcacaccacttttcactgtgtgataac
gtgtgtgggcccggagttctgtgtacgagcctcgtgacttgtctggcgcgcacgtggcgt
ctccacagccactacctaggcccccagaacgtccgagtaccatgacgttggcgtcttcgt
tctcgtctgcaagggcgaagggcaatgcaaatgaccaccaacctggccttccgtgtgcac
gagcactgcacgaccactgcctgcgtgcatcaccgcaggaaccagactgatgagtaatct
aatgactcattgtgttgtct
>ZmLSD8.1
aagttaggttttttgtttacacatgacacggacaccagtcgctatattgctttgaaattg
ggaagaaggagcgaaacgggaaaaggaaagagagtaacacctgaattttgtgagtaaaaa
gaataaaaaaatttacccccaaattcaggcgttaaaaaagccgtacaataactttacaga
agtcaattcaattttacaataaaaacatatgaacacaaaaaaaacttttctaaacaaggc
cttaatctaacaagttaggcctcctttggaacaaaataaaagtaaaggaattttgaataa
ctgaaatcctatagcaaatttgttctatgtggcccacaaaggattgagttcctaccaatt
ctattaaattcatatggaatgaactattgtaataaaattttagaggatttctaacgtgca
tgaggtccaacgtttagaaatttttctatagaattgcaaatgtcatacaactttattcat
atatccttatgttttaccaatcttgcatttcaaagaagatcttaatgtttttatcacact
aggtacatatttgaaacgtagagtcagagctagaaaaaaattaggaggagctgaactaaa
ccgctattatgatataatctcactaaattactcatcttgatgaccagtccagtccaccag
ggcccaaccgcaccagttatggggtgtttggtttctagagactaatttttagtctcttca
ttttattccattttagtccctaaattgctaaatacggaaactaaaatagagttttagttt
ccgcatttggtaatttagagactaaaatggaataaaatagaggtactaaaaattagtccc
taaaaaccaaacacaaccttaattgagtgaatcatggaaccaactgcaccattgattagg
agctgaaaccggtccacgtcgtttatccgtccgctgcccacagcgtgcaccaacaagtat
tgaatagtaattcatggtttacttcagccattcgaggcttgcttgagtcattcaatgctt
actttagcgtacaccaacaacaaatattcagtcatttaagaattattttagtcattcaac
gtttataaaacatgaacaaatattcgatcattcgaggtttactttagccatcggtgctgc
gggaggcgcggcgagtagaaaattttctggggtaggagacacaagcgagggcctgtcaat
gggctggtttggatgggttaattagggtttagggctgagttcaggtgtaggtgatgaatg
gagtaacgattataatgaaagggggtgcttgttggtacggcctccaatgtacagttccaa
ctgaaaggtgagtagccctgatgaagaagctagttgaaaggcgcgccaagctaactaagg
tagggtaggctaggctaggcggaactgaaaccgcaattcggtcgaattccaaaccgaggt
gtaaagctaggcattccaataagctgaggcagcgaggagcacacctcgatcgacaagtca
gaaccgaatccgcccgcccgcccgctcgcacgcagtccattggataaagctgcaggtttt
gtgttcctcaggaaacgaaaagaagcccggtcgacggagcaagcgggactattattggct
tcaggggccggggatgcatgggaggtctcggggaagaagaagaagagaagagagagagag
acaaggcaacgactgatgactgagctcgcgggggcagggagaattcggccatatccgaaa
ggcatccatccgtcccacgcacacgcacacgcatcgcccatccatccactcagcatcatc
ttctcccgccgccggccgggcgccgacgtcggtttctttccgggattcctccatggccag
gccaggccagcgaataataataataatcccattctcctcccccggcccagccagctgaga
tgagatgagaatccactcctcgtcccgcccgcccgcccttaaatccccgccccgcccgcg
tccatctcctgccaccgtgg
>ZmLSD9.3
cacgcgcatgtcgtgcgcccgcgctcttcgccccggtccgccccggcgaggcgagcgagc
gcgcgtgtggctctccacactctctcctctaatccatgacttggtgagtgagtgtggctt
ccatatttaagctagctctgctccactagaactagcaatatggtgctattggttccacct
attctttagccatacatttatatgggcttttgagattttcctgtgatttatttgattttc
ttaatttgggcctagcccataaattctaacagaacatgggtgaatataagtcaaaaaggg
aaggtaaataaggtgaaaaatggaaggcccctatatttggattggaatcctctgaatttg
tggatgggtcactgacacgcgggactgagcaggactggatcccacgtgcagtgacacaac
tgtacaaatgcacaaattcagaggacccgcgttccctatatttatagggtgtgagttcaa
catttttttattttttgaaattcaaaccctttatattgaatggccaataaaaactgatat
gtgtgcgaacaacaagcgatactgactacgctcggtcgatttcaaccacagctccaatgc
tccagtcgatcagtaccgaccgcgtttggttccaacatagacggtattgctcgaatcgat
ggtcggcagtcgaacccggctggctgagtcgatcgacgttgccactaaactgggttggta
ccgaccacctaatttaccatgccagtggtcgatattgactcacgttggaaccgggtcaaa
ttaattactcgcttcaagacgtgatcaacggtagggagtccaacctagagacgacaatgg
gccacgatcctcgatttcccacagaaaattcctccattataggatggatatgagaaaatt
tctttccccacggtgacgtaaacatggaaaattcttccaccgaagggtaaatggggatag
ggacggagacagggaagcattccccatcccgttctccaaggagacccgttaaaaattgca
cgcgacgatgttttttgtactagataatggtaaaaataaataattaccttgtcaagagat
catttattctacaaatatttttattttgatatacatataatgatttcttatatctaacaa
tgtgtataagtgataatgttttgcattaataacaaaggacgtatgtcgtaattataataa
gcgggtatgatccctgtcaggtatttatcttcactaagaatgaggatgggaagaaatgcc
cccccccgcaagcgttcgtggagatactcgcgggaatttttttcgttacggggacagagg
aggggagctattttcccgatagggaattcctcattaccattcctagtccaacctaattag
ggaccgtttaattctcactaaatccatatagatttgaggagattgagtgagtttagatca
atatcaaataaaattgtttttaattttttctaatccattttaattgatgaagtatatggt
gtgtttggtggggctccggctcttctagaaatagctatggctctaacttcttcaccggag
cagctctaccacgggagccgctgttttttttcaaaccgtttagtaaaggactcgctccgg
ctcctccaacgccagaaatttgggagcagtccgggctacgcgtgggagaggaacggcggc
gggctacgggtgggagcagtccgagaggcagaaatttaggctccggttccgtgggctaca
tttcaccaagatgcgtttgagcgggatcaggctaggagccggagccgtaggagagccctc
ccaaacgggggcatagtaataacccaacctacaagatgaggtatatccaagatcttacct
cgaccgcacggtgcaacacttccgacgacgccagcagcaccactgctgcagctgaacctt
tcttttcgaggaaggaaacgataacgcgtagggggcgcgacacgacgcgacgtagggcct
aggcccgcggcccgcggccc
>ZmLSD9.1
gtctgcggtcgggacgaagggaactggaaggcggctcatctatgaagagagacgaaagcg
aaactgggatgaattggatgctggctgccaggcgccttttataggaccgagtccgcgacc
ggatagctaccttcgatcttatccacccgcaaaaatctcgcgttcagtttagattttata
gcgatcggttaggattataaacttaacagccaagtaaccaaaaattcaaacggcaaaagg
aagccgcgcccccgcaagggcgaggggccggatttcgacggaccattcacgcgcatgtcg
tgcgcccgcgctcttcgccccggtccgccccggcgaggcgagcgagcgcgcgtgtggctc
tccacactctctcctctaatccatgacttggtgagtgagtgtggcttccatatttaagct
agctctgctccactagaactagcaatatggtgctattggttccacctattctttagccat
acatttatatgggcttttgagattttcctgtgatttatttgattttcttaatttgggcct
agcccataaattctaacagaacatgggtgaatataagtcaaaaagggaaggtaaataagg
tgaaaaatggaaggcccctatatttggattggaatcctctgaatttgtggatgggtcact
gacacgcgggactgagcaggactggatcccacgtgcagtgacacaactgtacaaatgcac
aaattcagaggacccgcgttccctatatttatagggtgtgagttcaacatttttttattt
tttgaaattcaaaccctttatattgaatggccaataaaaactgatatgtgtgcgaacaac
aagcgatactgactacgctcggtcgatttcaaccacagctccaatgctccagtcgatcag
taccgaccgcgtttggttccaacatagacggtattgctcgaatcgatggtcggcagtcga
acccggctggctgagtcgatcgacgttgccactaaactgggttggtaccgaccacctaat
ttaccatgccagtggtcgatattgactcacgttggaaccgggtcaaattaattactcgct
tcaagacgtgatcaacggtagggagtccaacctagagacgacaatgggccacgatcctcg
atttcccacagaaaattcctccattataggatggatatgagaaaatttctttccccacgg
tgacgtaaacatggaaaattcttccaccgaagggtaaatggggatagggacggagacagg
gaagcattccccatcccgttctccaaggagacccgttaaaaattgcacgcgacgatgttt
tttgtactagataatggtaaaaataaataattaccttgtcaagagatcatttattctaca
aatatttttattttgatatacatataatgatttcttatatctaacaatgtgtataagtga
taatgttttgcattaataacaaaggacgtatgtcgtaattataataagcgggtatgatcc
ctgtcaggtatttatcttcactaagaatgaggatgggaagaaatgcccccccccgcaagc
gttcgtggagatactcgcgggaatttttttcgttacggggacagaggaggggagctattt
tcccgatagggaattcctcattaccattcctagtccaacctaattagggaccgtttaatt
ctcactaaatccatatagatttgaggagattgagtgagtttagatcaatatcaaataaaa
ttgtttttaattttttctaatccattttaattgatgaagtatatggtgtgtttggtgggg
ctccggctcttctagaaatagctatggctctaacttcttcaccggagcagctctaccacg
ggagccgctgttttttttcaaaccgtttagtaaaggactcgctccggctcctccaacgcc
agaaatttgggagcagtccgggctacgcgtgggagaggaacggcggcgggctacgggtgg
gagcagtccgagaggcagaa
>ZmLSD9.2
gtctgcggtcgggacgaagggaactggaaggcggctcatctatgaagagagacgaaagcg
aaactgggatgaattggatgctggctgccaggcgccttttataggaccgagtccgcgacc
ggatagctaccttcgatcttatccacccgcaaaaatctcgcgttcagtttagattttata
gcgatcggttaggattataaacttaacagccaagtaaccaaaaattcaaacggcaaaagg
aagccgcgcccccgcaagggcgaggggccggatttcgacggaccattcacgcgcatgtcg
tgcgcccgcgctcttcgccccggtccgccccggcgaggcgagcgagcgcgcgtgtggctc
tccacactctctcctctaatccatgacttggtgagtgagtgtggcttccatatttaagct
agctctgctccactagaactagcaatatggtgctattggttccacctattctttagccat
acatttatatgggcttttgagattttcctgtgatttatttgattttcttaatttgggcct
agcccataaattctaacagaacatgggtgaatataagtcaaaaagggaaggtaaataagg
tgaaaaatggaaggcccctatatttggattggaatcctctgaatttgtggatgggtcact
gacacgcgggactgagcaggactggatcccacgtgcagtgacacaactgtacaaatgcac
aaattcagaggacccgcgttccctatatttatagggtgtgagttcaacatttttttattt
tttgaaattcaaaccctttatattgaatggccaataaaaactgatatgtgtgcgaacaac
aagcgatactgactacgctcggtcgatttcaaccacagctccaatgctccagtcgatcag
taccgaccgcgtttggttccaacatagacggtattgctcgaatcgatggtcggcagtcga
acccggctggctgagtcgatcgacgttgccactaaactgggttggtaccgaccacctaat
ttaccatgccagtggtcgatattgactcacgttggaaccgggtcaaattaattactcgct
tcaagacgtgatcaacggtagggagtccaacctagagacgacaatgggccacgatcctcg
atttcccacagaaaattcctccattataggatggatatgagaaaatttctttccccacgg
tgacgtaaacatggaaaattcttccaccgaagggtaaatggggatagggacggagacagg
gaagcattccccatcccgttctccaaggagacccgttaaaaattgcacgcgacgatgttt
tttgtactagataatggtaaaaataaataattaccttgtcaagagatcatttattctaca
aatatttttattttgatatacatataatgatttcttatatctaacaatgtgtataagtga
taatgttttgcattaataacaaaggacgtatgtcgtaattataataagcgggtatgatcc
ctgtcaggtatttatcttcactaagaatgaggatgggaagaaatgcccccccccgcaagc
gttcgtggagatactcgcgggaatttttttcgttacggggacagaggaggggagctattt
tcccgatagggaattcctcattaccattcctagtccaacctaattagggaccgtttaatt
ctcactaaatccatatagatttgaggagattgagtgagtttagatcaatatcaaataaaa
ttgtttttaattttttctaatccattttaattgatgaagtatatggtgtgtttggtgggg
ctccggctcttctagaaatagctatggctctaacttcttcaccggagcagctctaccacg
ggagccgctgttttttttcaaaccgtttagtaaaggactcgctccggctcctccaacgcc
agaaatttgggagcagtccgggctacgcgtgggagaggaacggcggcgggctacgggtgg
gagcagtccgagaggcagaa

## Sheet: Cis-elements in the promoter
ID	type	sequence	start position	length	strand	species	function
ZmLSD1.1	TCT-motif	TCTTAC	395	6	-	Arabidopsis thaliana	part of a light responsive element
ZmLSD1.1		motif_sequence	52	4	+	organism	short_function
ZmLSD1.1		motif_sequence	270	4	-	organism	short_function
ZmLSD1.1		motif_sequence	1017	4	-	organism	short_function
ZmLSD1.1		motif_sequence	1021	4	+	organism	short_function
ZmLSD1.1		motif_sequence	1061	4	+	organism	short_function
ZmLSD1.1		motif_sequence	1124	4	+	organism	short_function
ZmLSD1.1		motif_sequence	1187	4	+	organism	short_function
ZmLSD1.1		motif_sequence	1346	4	-	organism	short_function
ZmLSD1.1		motif_sequence	1396	4	-	organism	short_function
ZmLSD1.1		motif_sequence	1437	4	+	organism	short_function
ZmLSD1.1		motif_sequence	1463	4	-	organism	short_function
ZmLSD1.1		motif_sequence	1857	4	-	organism	short_function
ZmLSD1.1		motif_sequence	1924	4	+	organism	short_function
ZmLSD1.1		motif_sequence	1987	4	+	organism	short_function
ZmLSD1.1	TCA-element	CCATCTTTTT	1551	9	-	Nicotiana tabacum	cis-acting element involved in salicylic acid responsiveness
ZmLSD1.1	Unnamed__4	CTCC	97	4	+	Petroselinum hortense
ZmLSD1.1	Unnamed__4	CTCC	216	4	-	Petroselinum hortense
ZmLSD1.1	Unnamed__4	CTCC	824	4	-	Petroselinum hortense
ZmLSD1.1	Unnamed__4	CTCC	883	4	+	Petroselinum hortense
ZmLSD1.1	Unnamed__4	CTCC	920	4	-	Petroselinum hortense
ZmLSD1.1	Unnamed__4	CTCC	955	4	-	Petroselinum hortense
ZmLSD1.1	Unnamed__4	CTCC	959	4	-	Petroselinum hortense
ZmLSD1.1	Unnamed__4	CTCC	1086	4	-	Petroselinum hortense
ZmLSD1.1	Unnamed__4	CTCC	1126	4	+	Petroselinum hortense
ZmLSD1.1	Unnamed__4	CTCC	1189	4	+	Petroselinum hortense
ZmLSD1.1	Unnamed__4	CTCC	1241	4	+	Petroselinum hortense
ZmLSD1.1	Unnamed__4	CTCC	1346	4	-	Petroselinum hortense
ZmLSD1.1	Unnamed__4	CTCC	1396	4	-	Petroselinum hortense
ZmLSD1.1	Unnamed__4	CTCC	1589	4	+	Petroselinum hortense
ZmLSD1.1	Unnamed__4	CTCC	1648	4	+	Petroselinum hortense
ZmLSD1.1	Unnamed__4	CTCC	1757	4	+	Petroselinum hortense
ZmLSD1.1	Unnamed__4	CTCC	1792	4	+	Petroselinum hortense
ZmLSD1.1	Unnamed__4	CTCC	1857	4	-	Petroselinum hortense
ZmLSD1.1	Unnamed__4	CTCC	1981	4	+	Petroselinum hortense
ZmLSD1.1	Unnamed__4	CTCC	1989	4	+	Petroselinum hortense
ZmLSD1.1	TGACG-motif	TGACG	1929	5	-	Hordeum vulgare	cis-acting regulatory element involved in the MeJA-responsiveness
ZmLSD1.1	TATA-box	ATTATA	27	6	+	Brassica napus	core promoter element around -30 of transcription start
ZmLSD1.1	TATA-box	TATAA	28	5	-	Arabidopsis thaliana	core promoter element around -30 of transcription start
ZmLSD1.1	TATA-box	TATA	29	4	+	Arabidopsis thaliana	core promoter element around -30 of transcription start
ZmLSD1.1	TATA-box	TATAA	152	5	-	Arabidopsis thaliana	core promoter element around -30 of transcription start
ZmLSD1.1	TATA-box	TATA	153	4	+	Arabidopsis thaliana	core promoter element around -30 of transcription start
ZmLSD1.1	TATA-box	TATAAA	408	6	-	Helianthus annuus	core promoter element around -30 of transcription start
ZmLSD1.1	TATA-box	TATAA	409	5	-	Arabidopsis thaliana	core promoter element around -30 of transcription start
ZmLSD1.1	TATA-box	TATA	410	4	+	Arabidopsis thaliana	core promoter element around -30 of transcription start
ZmLSD1.1	TATA-box	TATAA	420	5	-	Arabidopsis thaliana	core promoter element around -30 of transcription start
ZmLSD1.1	TATA-box	TATA	421	4	+	Arabidopsis thaliana	core promoter element around -30 of transcription start
ZmLSD1.1	TATA-box	TATAA	432	5	-	Arabidopsis thaliana	core promoter element around -30 of transcription start
ZmLSD1.1	TATA-box	TATA	433	4	+	Arabidopsis thaliana	core promoter element around -30 of transcription start
ZmLSD1.1	TATA-box	TATACA	459	6	-	Helianthus annuus	core promoter element around -30 of transcription start
ZmLSD1.1	TATA-box	TATA	461	4	+	Arabidopsis thaliana	core promoter element around -30 of transcription start
ZmLSD1.1	TATA-box	TATAAAA	515	7	-	Pisum sativum	core promoter element around -30 of transcription start
ZmLSD1.1	TATA-box	TATAAA	516	6	-	Helianthus annuus	core promoter element around -30 of transcription start
ZmLSD1.1	TATA-box	TATAA	517	5	-	Arabidopsis thaliana	core promoter element around -30 of transcription start
ZmLSD1.1	TATA-box	TATA	518	4	+	Arabidopsis thaliana	core promoter element around -30 of transcription start
ZmLSD1.1	TATA-box	TATA	530	4	+	Arabidopsis thaliana	core promoter element around -30 of transcription start
ZmLSD1.1	TATA-box	TATA	726	4	+	Arabidopsis thaliana	core promoter element around -30 of transcription start
ZmLSD1.1	TATA-box	TATA	975	4	+	Arabidopsis thaliana	core promoter element around -30 of transcription start
ZmLSD1.1	TATA-box	TATTTAAA	1001	8	-	Arabidopsis thaliana	core promoter element around -30 of transcription start
ZmLSD1.1	TATA-box	TATA	1031	4	-	Arabidopsis thaliana	core promoter element around -30 of transcription start
ZmLSD1.1	TATA-box	TATATAA	1322	7	-	Arabidopsis thaliana	core promoter element around -30 of transcription start
ZmLSD1.1	TATA-box	TATATA	1323	6	-	Arabidopsis thaliana	core promoter element around -30 of transcription start
ZmLSD1.1	TATA-box	ATATAT	1324	6	-	Brassica napus	core promoter element around -30 of transcription start
ZmLSD1.1	TATA-box	TATATA	1325	6	-	Arabidopsis thaliana	core promoter element around -30 of transcription start
ZmLSD1.1	TATA-box	TATA	1327	4	-	Arabidopsis thaliana	core promoter element around -30 of transcription start
ZmLSD1.1	TATA-box	TATA	1490	4	-	Arabidopsis thaliana	core promoter element around -30 of transcription start
ZmLSD1.1	TATA-box	TATAAAT	1500	7	-	Brassica juncea	core promoter element around -30 of transcription start
ZmLSD1.1	TATA-box	TATAAA	1501	6	-	Helianthus annuus	core promoter element around -30 of transcription start
ZmLSD1.1	TATA-box	TATAA	1502	5	-	Arabidopsis thaliana	core promoter element around -30 of transcription start
ZmLSD1.1	TATA-box	TATA	1503	4	-	Arabidopsis thaliana	core promoter element around -30 of transcription start
ZmLSD1.1	TATA-box	TATA	1517	4	-	Arabidopsis thaliana	core promoter element around -30 of transcription start
ZmLSD1.1	TATA-box	TATATAA	1535	7	-	Arabidopsis thaliana	core promoter element around -30 of transcription start
ZmLSD1.1	TATA-box	TATATA	1536	6	-	Arabidopsis thaliana	core promoter element around -30 of transcription start
ZmLSD1.1	TATA-box	ATATAT	1537	6	-	Brassica napus	core promoter element around -30 of transcription start
ZmLSD1.1	TATA-box	TATA	1538	4	-	Arabidopsis thaliana	core promoter element around -30 of transcription start
ZmLSD1.1	TATA-box	ATATAT	1598	6	-	Brassica napus	core promoter element around -30 of transcription start
ZmLSD1.1	TATA-box	TATA	1599	4	-	Arabidopsis thaliana	core promoter element around -30 of transcription start
ZmLSD1.1	TATA-box	ATTATA	1602	6	+	Brassica napus	core promoter element around -30 of transcription start
ZmLSD1.1	TATA-box	TATAA	1603	5	-	Arabidopsis thaliana	core promoter element around -30 of transcription start
ZmLSD1.1	TATA-box	TATA	1604	4	-	Arabidopsis thaliana	core promoter element around -30 of transcription start
ZmLSD1.1	TATA-box	TACAAAA	1617	7	-	Oryza sativa	core promoter element around -30 of transcription start
ZmLSD1.1	AT~TATA-box	TATATA	1323	6	-	Arabidopsis thaliana
ZmLSD1.1	AT~TATA-box	TATATA	1325	6	-	Arabidopsis thaliana
ZmLSD1.1	AT~TATA-box	TATATA	1536	6	-	Arabidopsis thaliana
ZmLSD1.1	TATA	TATAAAAT	514	8	-	Arabidopsis thaliana
ZmLSD1.1	TATA	TATAAAAT	1490	8	+	Arabidopsis thaliana
ZmLSD1.1	as-1	TGACG	1929	5	-	Arabidopsis thaliana
ZmLSD1.1	ABRE	CACGTG	91	6	+	Arabidopsis thaliana	cis-acting element involved in the abscisic acid responsiveness
ZmLSD1.1	ABRE	ACGTG	92	5	+	Arabidopsis thaliana	cis-acting element involved in the abscisic acid responsiveness
ZmLSD1.1	ABRE	ACGTG	573	5	+	Arabidopsis thaliana	cis-acting element involved in the abscisic acid responsiveness
ZmLSD1.1	ABRE	ACGTG	1566	5	-	Arabidopsis thaliana	cis-acting element involved in the abscisic acid responsiveness
ZmLSD1.1	ABRE	ACGTG	1809	5	-	Arabidopsis thaliana	cis-acting element involved in the abscisic acid responsiveness
ZmLSD1.1	Unnamed__1	CGTGG	574	5	+	Zea mays
ZmLSD1.1	Unnamed__1	CGTGG	1698	5	+	Zea mays
ZmLSD1.1	MYB-like sequence	TAACCA	101	6	+	Arabidopsis thaliana
ZmLSD1.1	MYB-like sequence	TAACCA	439	6	-	Arabidopsis thaliana
ZmLSD1.1	CAAT-box	CAAT	25	4	+	Nicotiana glutinosa
ZmLSD1.1	CAAT-box	CAAAT	293	5	+	Pisum sativum	common cis-acting element in promoter and enhancer regions
ZmLSD1.1	CAAT-box	CCAAT	359	5	+	Arabidopsis thaliana	common cis-acting element in promoter and enhancer regions
ZmLSD1.1	CAAT-box	CAAT	360	4	+	Nicotiana glutinosa
ZmLSD1.1	CAAT-box	CCAAT	369	5	+	Arabidopsis thaliana	common cis-acting element in promoter and enhancer regions
ZmLSD1.1	CAAT-box	CAAT	370	4	+	Nicotiana glutinosa
ZmLSD1.1	CAAT-box	CAAT	413	4	-	Nicotiana glutinosa
ZmLSD1.1	CAAT-box	CAAT	424	4	-	Nicotiana glutinosa
ZmLSD1.1	CAAT-box	CAAAT	526	5	+	Pisum sativum	common cis-acting element in promoter and enhancer regions
ZmLSD1.1	CAAT-box	CAAT	560	4	+	Nicotiana glutinosa
ZmLSD1.1	CAAT-box	CCAAT	702	5	+	Arabidopsis thaliana	common cis-acting element in promoter and enhancer regions
ZmLSD1.1	CAAT-box	CAAT	703	4	+	Nicotiana glutinosa
ZmLSD1.1	CAAT-box	CCAAT	780	5	-	Arabidopsis thaliana	common cis-acting element in promoter and enhancer regions
ZmLSD1.1	CAAT-box	CAAT	807	4	+	Nicotiana glutinosa
ZmLSD1.1	CAAT-box	CAAT	852	4	+	Nicotiana glutinosa
ZmLSD1.1	CAAT-box	CAAT	914	4	+	Nicotiana glutinosa
ZmLSD1.1	CAAT-box	CAAAT	1027	5	+	Pisum sativum	common cis-acting element in promoter and enhancer regions
ZmLSD1.1	CAAT-box	CAAT	1091	4	+	Nicotiana glutinosa
ZmLSD1.1	CAAT-box	CAAAT	1254	5	+	Pisum sativum	common cis-acting element in promoter and enhancer regions
ZmLSD1.1	CAAT-box	CAAAT	1257	5	-	Pisum sativum	common cis-acting element in promoter and enhancer regions
ZmLSD1.1	CAAT-box	CAAT	1289	4	-	Nicotiana glutinosa
ZmLSD1.1	CAAT-box	CAAAT	1353	5	+	Pisum sativum	common cis-acting element in promoter and enhancer regions
ZmLSD1.1	CAAT-box	CCAAT	1393	5	-	Arabidopsis thaliana	common cis-acting element in promoter and enhancer regions
ZmLSD1.1	CAAT-box	CCAAT	1423	5	+	Arabidopsis thaliana	common cis-acting element in promoter and enhancer regions
ZmLSD1.1	CAAT-box	CAAT	1424	4	+	Nicotiana glutinosa
ZmLSD1.1	CAAT-box	CAAAT	1434	5	+	Pisum sativum	common cis-acting element in promoter and enhancer regions
ZmLSD1.1	CAAT-box	CAAT	1498	4	+	Nicotiana glutinosa
ZmLSD1.1	CAAT-box	CAAAT	1529	5	-	Pisum sativum	common cis-acting element in promoter and enhancer regions
ZmLSD1.1	CAAT-box	CAAAT	1595	5	+	Pisum sativum	common cis-acting element in promoter and enhancer regions
ZmLSD1.1	CAAT-box	CAAAT	1608	5	+	Pisum sativum	common cis-acting element in promoter and enhancer regions
ZmLSD1.1	CGTCA-motif	CGTCA	1929	5	+	Hordeum vulgare	cis-acting regulatory element involved in the MeJA-responsiveness
ZmLSD1.1	G-box	CACGTG	91	6	+	Arabidopsis thaliana	cis-acting regulatory element involved in light responsiveness
ZmLSD1.1	G-box	CACGAC	201	6	+	Zea mays	cis-acting regulatory element involved in light responsiveness
ZmLSD1.1	G-box	CACGAC	262	6	+	Zea mays	cis-acting regulatory element involved in light responsiveness
ZmLSD1.1	G-box	CACGAC	553	6	+	Zea mays	cis-acting regulatory element involved in light responsiveness
ZmLSD1.1	G-box	CACGAC	569	6	+	Zea mays	cis-acting regulatory element involved in light responsiveness
ZmLSD1.1	G-box	CACGTC	572	6	-	Zea mays	cis-acting regulatory element involved in light responsiveness
ZmLSD1.1	G-box	CACGTC	1809	6	+	Zea mays	cis-acting regulatory element involved in light responsiveness
ZmLSD1.1	MYC	CATTTG	1434	6	-	Arabidopsis thaliana
ZmLSD1.1	DRE core	GCCGAC	548	6	+	Arabidopsis thaliana
ZmLSD1.1	G-Box	CACGTG	91	6	+	Pisum sativum	cis-acting regulatory element involved in light responsiveness
ZmLSD1.1	G-Box	CACGTT	1566	6	+	Pisum sativum	cis-acting regulatory element involved in light responsiveness
ZmLSD1.1	TCCC-motif	TCTCCCT	1791	7	+	Spinacia oleracea	part of a light responsive element
ZmLSD1.1	MYB	TAACCA	101	6	+	Arabidopsis thaliana
ZmLSD1.1	MYB	TAACCA	439	6	-	Arabidopsis thaliana
ZmLSD1.1	MYB	CAACAG	1192	6	+	Arabidopsis thaliana
ZmLSD1.1	MYB	CAACAG	1306	6	-	Arabidopsis thaliana
ZmLSD1.1	MYB	CAACCA	1886	6	+	Arabidopsis thaliana
ZmLSD1.1	Myb-binding site	CAACAG	1192	6	+	Nicotiana tabacum
ZmLSD1.1	Myb-binding site	CAACAG	1306	6	-	Nicotiana tabacum
ZmLSD1.1	TC-rich repeats	GTTTTCTTAC	138	9	+	Nicotiana tabacum	cis-acting element involved in defense and stress responsiveness
ZmLSD1.1	STRE	AGGGG	312	5	-	Arabidopsis thaliana
ZmLSD1.1	Myc	TCTCTTA	926	7	+	Arabidopsis thaliana
ZmLSD1.1	GARE-motif	TCTGTTG	1192	7	-	Brassica oleracea	gibberellin-responsive element
ZmLSD1.1	GARE-motif	TCTGTTG	1305	7	+	Brassica oleracea	gibberellin-responsive element
ZmLSD1.1	GT1-motif	GGTTAA	123	6	-	Arabidopsis thaliana	light responsive element
ZmLSD1.1	GT1-motif	GGTTAA	440	6	+	Arabidopsis thaliana	light responsive element
ZmLSD1.1	W box	TTGACC	523	6	-	Arabidopsis thaliana
ZmLSD1.1	W box	TTGACC	772	6	+	Arabidopsis thaliana
ZmLSD1.2	TATA	TATAAAAT	514	8	-	Arabidopsis thaliana
ZmLSD1.2	TATA	TATAAAAT	1490	8	+	Arabidopsis thaliana
ZmLSD1.2	as-1	TGACG	1929	5	-	Arabidopsis thaliana
ZmLSD1.2	ABRE	CACGTG	91	6	+	Arabidopsis thaliana	cis-acting element involved in the abscisic acid responsiveness
ZmLSD1.2	ABRE	ACGTG	92	5	+	Arabidopsis thaliana	cis-acting element involved in the abscisic acid responsiveness
ZmLSD1.2	ABRE	ACGTG	573	5	+	Arabidopsis thaliana	cis-acting element involved in the abscisic acid responsiveness
ZmLSD1.2	ABRE	ACGTG	1566	5	-	Arabidopsis thaliana	cis-acting element involved in the abscisic acid responsiveness
ZmLSD1.2	ABRE	ACGTG	1809	5	-	Arabidopsis thaliana	cis-acting element involved in the abscisic acid responsiveness
ZmLSD1.2	Unnamed__1	CGTGG	574	5	+	Zea mays
ZmLSD1.2	Unnamed__1	CGTGG	1698	5	+	Zea mays
ZmLSD1.2	MYB-like sequence	TAACCA	101	6	+	Arabidopsis thaliana
ZmLSD1.2	MYB-like sequence	TAACCA	439	6	-	Arabidopsis thaliana
ZmLSD1.2	TCT-motif	TCTTAC	395	6	-	Arabidopsis thaliana	part of a light responsive element
ZmLSD1.2		motif_sequence	52	4	+	organism	short_function
ZmLSD1.2		motif_sequence	270	4	-	organism	short_function
ZmLSD1.2		motif_sequence	1017	4	-	organism	short_function
ZmLSD1.2		motif_sequence	1021	4	+	organism	short_function
ZmLSD1.2		motif_sequence	1061	4	+	organism	short_function
ZmLSD1.2		motif_sequence	1124	4	+	organism	short_function
ZmLSD1.2		motif_sequence	1187	4	+	organism	short_function
ZmLSD1.2		motif_sequence	1346	4	-	organism	short_function
ZmLSD1.2		motif_sequence	1396	4	-	organism	short_function
ZmLSD1.2		motif_sequence	1437	4	+	organism	short_function
ZmLSD1.2		motif_sequence	1463	4	-	organism	short_function
ZmLSD1.2		motif_sequence	1857	4	-	organism	short_function
ZmLSD1.2		motif_sequence	1924	4	+	organism	short_function
ZmLSD1.2		motif_sequence	1987	4	+	organism	short_function
ZmLSD1.2	TCA-element	CCATCTTTTT	1551	9	-	Nicotiana tabacum	cis-acting element involved in salicylic acid responsiveness
ZmLSD1.2	Unnamed__4	CTCC	97	4	+	Petroselinum hortense
ZmLSD1.2	Unnamed__4	CTCC	216	4	-	Petroselinum hortense
ZmLSD1.2	Unnamed__4	CTCC	824	4	-	Petroselinum hortense
ZmLSD1.2	Unnamed__4	CTCC	883	4	+	Petroselinum hortense
ZmLSD1.2	Unnamed__4	CTCC	920	4	-	Petroselinum hortense
ZmLSD1.2	Unnamed__4	CTCC	955	4	-	Petroselinum hortense
ZmLSD1.2	Unnamed__4	CTCC	959	4	-	Petroselinum hortense
ZmLSD1.2	Unnamed__4	CTCC	1086	4	-	Petroselinum hortense
ZmLSD1.2	Unnamed__4	CTCC	1126	4	+	Petroselinum hortense
ZmLSD1.2	Unnamed__4	CTCC	1189	4	+	Petroselinum hortense
ZmLSD1.2	Unnamed__4	CTCC	1241	4	+	Petroselinum hortense
ZmLSD1.2	Unnamed__4	CTCC	1346	4	-	Petroselinum hortense
ZmLSD1.2	Unnamed__4	CTCC	1396	4	-	Petroselinum hortense
ZmLSD1.2	Unnamed__4	CTCC	1589	4	+	Petroselinum hortense
ZmLSD1.2	Unnamed__4	CTCC	1648	4	+	Petroselinum hortense
ZmLSD1.2	Unnamed__4	CTCC	1757	4	+	Petroselinum hortense
ZmLSD1.2	Unnamed__4	CTCC	1792	4	+	Petroselinum hortense
ZmLSD1.2	Unnamed__4	CTCC	1857	4	-	Petroselinum hortense
ZmLSD1.2	Unnamed__4	CTCC	1981	4	+	Petroselinum hortense
ZmLSD1.2	Unnamed__4	CTCC	1989	4	+	Petroselinum hortense
ZmLSD1.2	TGACG-motif	TGACG	1929	5	-	Hordeum vulgare	cis-acting regulatory element involved in the MeJA-responsiveness
ZmLSD1.2	TATA-box	ATTATA	27	6	+	Brassica napus	core promoter element around -30 of transcription start
ZmLSD1.2	TATA-box	TATAA	28	5	-	Arabidopsis thaliana	core promoter element around -30 of transcription start
ZmLSD1.2	TATA-box	TATA	29	4	+	Arabidopsis thaliana	core promoter element around -30 of transcription start
ZmLSD1.2	TATA-box	TATAA	152	5	-	Arabidopsis thaliana	core promoter element around -30 of transcription start
ZmLSD1.2	TATA-box	TATA	153	4	+	Arabidopsis thaliana	core promoter element around -30 of transcription start
ZmLSD1.2	TATA-box	TATAAA	408	6	-	Helianthus annuus	core promoter element around -30 of transcription start
ZmLSD1.2	TATA-box	TATAA	409	5	-	Arabidopsis thaliana	core promoter element around -30 of transcription start
ZmLSD1.2	TATA-box	TATA	410	4	+	Arabidopsis thaliana	core promoter element around -30 of transcription start
ZmLSD1.2	TATA-box	TATAA	420	5	-	Arabidopsis thaliana	core promoter element around -30 of transcription start
ZmLSD1.2	TATA-box	TATA	421	4	+	Arabidopsis thaliana	core promoter element around -30 of transcription start
ZmLSD1.2	TATA-box	TATAA	432	5	-	Arabidopsis thaliana	core promoter element around -30 of transcription start
ZmLSD1.2	TATA-box	TATA	433	4	+	Arabidopsis thaliana	core promoter element around -30 of transcription start
ZmLSD1.2	TATA-box	TATACA	459	6	-	Helianthus annuus	core promoter element around -30 of transcription start
ZmLSD1.2	TATA-box	TATA	461	4	+	Arabidopsis thaliana	core promoter element around -30 of transcription start
ZmLSD1.2	TATA-box	TATAAAA	515	7	-	Pisum sativum	core promoter element around -30 of transcription start
ZmLSD1.2	TATA-box	TATAAA	516	6	-	Helianthus annuus	core promoter element around -30 of transcription start
ZmLSD1.2	TATA-box	TATAA	517	5	-	Arabidopsis thaliana	core promoter element around -30 of transcription start
ZmLSD1.2	TATA-box	TATA	518	4	+	Arabidopsis thaliana	core promoter element around -30 of transcription start
ZmLSD1.2	TATA-box	TATA	530	4	+	Arabidopsis thaliana	core promoter element around -30 of transcription start
ZmLSD1.2	TATA-box	TATA	726	4	+	Arabidopsis thaliana	core promoter element around -30 of transcription start
ZmLSD1.2	TATA-box	TATA	975	4	+	Arabidopsis thaliana	core promoter element around -30 of transcription start
ZmLSD1.2	TATA-box	TATTTAAA	1001	8	-	Arabidopsis thaliana	core promoter element around -30 of transcription start
ZmLSD1.2	TATA-box	TATA	1031	4	-	Arabidopsis thaliana	core promoter element around -30 of transcription start
ZmLSD1.2	TATA-box	TATATAA	1322	7	-	Arabidopsis thaliana	core promoter element around -30 of transcription start
ZmLSD1.2	TATA-box	TATATA	1323	6	-	Arabidopsis thaliana	core promoter element around -30 of transcription start
ZmLSD1.2	TATA-box	ATATAT	1324	6	-	Brassica napus	core promoter element around -30 of transcription start
ZmLSD1.2	TATA-box	TATATA	1325	6	-	Arabidopsis thaliana	core promoter element around -30 of transcription start
ZmLSD1.2	TATA-box	TATA	1327	4	-	Arabidopsis thaliana	core promoter element around -30 of transcription start
ZmLSD1.2	TATA-box	TATA	1490	4	-	Arabidopsis thaliana	core promoter element around -30 of transcription start
ZmLSD1.2	TATA-box	TATAAAT	1500	7	-	Brassica juncea	core promoter element around -30 of transcription start
ZmLSD1.2	TATA-box	TATAAA	1501	6	-	Helianthus annuus	core promoter element around -30 of transcription start
ZmLSD1.2	TATA-box	TATAA	1502	5	-	Arabidopsis thaliana	core promoter element around -30 of transcription start
ZmLSD1.2	TATA-box	TATA	1503	4	-	Arabidopsis thaliana	core promoter element around -30 of transcription start
ZmLSD1.2	TATA-box	TATA	1517	4	-	Arabidopsis thaliana	core promoter element around -30 of transcription start
ZmLSD1.2	TATA-box	TATATAA	1535	7	-	Arabidopsis thaliana	core promoter element around -30 of transcription start
ZmLSD1.2	TATA-box	TATATA	1536	6	-	Arabidopsis thaliana	core promoter element around -30 of transcription start
ZmLSD1.2	TATA-box	ATATAT	1537	6	-	Brassica napus	core promoter element around -30 of transcription start
ZmLSD1.2	TATA-box	TATA	1538	4	-	Arabidopsis thaliana	core promoter element around -30 of transcription start
ZmLSD1.2	TATA-box	ATATAT	1598	6	-	Brassica napus	core promoter element around -30 of transcription start
ZmLSD1.2	TATA-box	TATA	1599	4	-	Arabidopsis thaliana	core promoter element around -30 of transcription start
ZmLSD1.2	TATA-box	ATTATA	1602	6	+	Brassica napus	core promoter element around -30 of transcription start
ZmLSD1.2	TATA-box	TATAA	1603	5	-	Arabidopsis thaliana	core promoter element around -30 of transcription start
ZmLSD1.2	TATA-box	TATA	1604	4	-	Arabidopsis thaliana	core promoter element around -30 of transcription start
ZmLSD1.2	TATA-box	TACAAAA	1617	7	-	Oryza sativa	core promoter element around -30 of transcription start
ZmLSD1.2	AT~TATA-box	TATATA	1323	6	-	Arabidopsis thaliana
ZmLSD1.2	AT~TATA-box	TATATA	1325	6	-	Arabidopsis thaliana
ZmLSD1.2	AT~TATA-box	TATATA	1536	6	-	Arabidopsis thaliana
ZmLSD1.2	TC-rich repeats	GTTTTCTTAC	138	9	+	Nicotiana tabacum	cis-acting element involved in defense and stress responsiveness
ZmLSD1.2	Myb-binding site	CAACAG	1192	6	+	Nicotiana tabacum
ZmLSD1.2	Myb-binding site	CAACAG	1306	6	-	Nicotiana tabacum
ZmLSD1.2	STRE	AGGGG	312	5	-	Arabidopsis thaliana
ZmLSD1.2	Myc	TCTCTTA	926	7	+	Arabidopsis thaliana
ZmLSD1.2	GARE-motif	TCTGTTG	1192	7	-	Brassica oleracea	gibberellin-responsive element
ZmLSD1.2	GARE-motif	TCTGTTG	1305	7	+	Brassica oleracea	gibberellin-responsive element
ZmLSD1.2	W box	TTGACC	523	6	-	Arabidopsis thaliana
ZmLSD1.2	W box	TTGACC	772	6	+	Arabidopsis thaliana
ZmLSD1.2	GT1-motif	GGTTAA	123	6	-	Arabidopsis thaliana	light responsive element
ZmLSD1.2	GT1-motif	GGTTAA	440	6	+	Arabidopsis thaliana	light responsive element
ZmLSD1.2	CAAT-box	CAAT	25	4	+	Nicotiana glutinosa
ZmLSD1.2	CAAT-box	CAAAT	293	5	+	Pisum sativum	common cis-acting element in promoter and enhancer regions
ZmLSD1.2	CAAT-box	CCAAT	359	5	+	Arabidopsis thaliana	common cis-acting element in promoter and enhancer regions
ZmLSD1.2	CAAT-box	CAAT	360	4	+	Nicotiana glutinosa
ZmLSD1.2	CAAT-box	CCAAT	369	5	+	Arabidopsis thaliana	common cis-acting element in promoter and enhancer regions
ZmLSD1.2	CAAT-box	CAAT	370	4	+	Nicotiana glutinosa
ZmLSD1.2	CAAT-box	CAAT	413	4	-	Nicotiana glutinosa
ZmLSD1.2	CAAT-box	CAAT	424	4	-	Nicotiana glutinosa
ZmLSD1.2	CAAT-box	CAAAT	526	5	+	Pisum sativum	common cis-acting element in promoter and enhancer regions
ZmLSD1.2	CAAT-box	CAAT	560	4	+	Nicotiana glutinosa
ZmLSD1.2	CAAT-box	CCAAT	702	5	+	Arabidopsis thaliana	common cis-acting element in promoter and enhancer regions
ZmLSD1.2	CAAT-box	CAAT	703	4	+	Nicotiana glutinosa
ZmLSD1.2	CAAT-box	CCAAT	780	5	-	Arabidopsis thaliana	common cis-acting element in promoter and enhancer regions
ZmLSD1.2	CAAT-box	CAAT	807	4	+	Nicotiana glutinosa
ZmLSD1.2	CAAT-box	CAAT	852	4	+	Nicotiana glutinosa
ZmLSD1.2	CAAT-box	CAAT	914	4	+	Nicotiana glutinosa
ZmLSD1.2	CAAT-box	CAAAT	1027	5	+	Pisum sativum	common cis-acting element in promoter and enhancer regions
ZmLSD1.2	CAAT-box	CAAT	1091	4	+	Nicotiana glutinosa
ZmLSD1.2	CAAT-box	CAAAT	1254	5	+	Pisum sativum	common cis-acting element in promoter and enhancer regions
ZmLSD1.2	CAAT-box	CAAAT	1257	5	-	Pisum sativum	common cis-acting element in promoter and enhancer regions
ZmLSD1.2	CAAT-box	CAAT	1289	4	-	Nicotiana glutinosa
ZmLSD1.2	CAAT-box	CAAAT	1353	5	+	Pisum sativum	common cis-acting element in promoter and enhancer regions
ZmLSD1.2	CAAT-box	CCAAT	1393	5	-	Arabidopsis thaliana	common cis-acting element in promoter and enhancer regions
ZmLSD1.2	CAAT-box	CCAAT	1423	5	+	Arabidopsis thaliana	common cis-acting element in promoter and enhancer regions
ZmLSD1.2	CAAT-box	CAAT	1424	4	+	Nicotiana glutinosa
ZmLSD1.2	CAAT-box	CAAAT	1434	5	+	Pisum sativum	common cis-acting element in promoter and enhancer regions
ZmLSD1.2	CAAT-box	CAAT	1498	4	+	Nicotiana glutinosa
ZmLSD1.2	CAAT-box	CAAAT	1529	5	-	Pisum sativum	common cis-acting element in promoter and enhancer regions
ZmLSD1.2	CAAT-box	CAAAT	1595	5	+	Pisum sativum	common cis-acting element in promoter and enhancer regions
ZmLSD1.2	CAAT-box	CAAAT	1608	5	+	Pisum sativum	common cis-acting element in promoter and enhancer regions
ZmLSD1.2	G-box	CACGTG	91	6	+	Arabidopsis thaliana	cis-acting regulatory element involved in light responsiveness
ZmLSD1.2	G-box	CACGAC	201	6	+	Zea mays	cis-acting regulatory element involved in light responsiveness
ZmLSD1.2	G-box	CACGAC	262	6	+	Zea mays	cis-acting regulatory element involved in light responsiveness
ZmLSD1.2	G-box	CACGAC	553	6	+	Zea mays	cis-acting regulatory element involved in light responsiveness
ZmLSD1.2	G-box	CACGAC	569	6	+	Zea mays	cis-acting regulatory element involved in light responsiveness
ZmLSD1.2	G-box	CACGTC	572	6	-	Zea mays	cis-acting regulatory element involved in light responsiveness
ZmLSD1.2	G-box	CACGTC	1809	6	+	Zea mays	cis-acting regulatory element involved in light responsiveness
ZmLSD1.2	CGTCA-motif	CGTCA	1929	5	+	Hordeum vulgare	cis-acting regulatory element involved in the MeJA-responsiveness
ZmLSD1.2	DRE core	GCCGAC	548	6	+	Arabidopsis thaliana
ZmLSD1.2	MYC	CATTTG	1434	6	-	Arabidopsis thaliana
ZmLSD1.2	G-Box	CACGTG	91	6	+	Pisum sativum	cis-acting regulatory element involved in light responsiveness
ZmLSD1.2	G-Box	CACGTT	1566	6	+	Pisum sativum	cis-acting regulatory element involved in light responsiveness
ZmLSD1.2	TCCC-motif	TCTCCCT	1791	7	+	Spinacia oleracea	part of a light responsive element
ZmLSD1.2	MYB	TAACCA	101	6	+	Arabidopsis thaliana
ZmLSD1.2	MYB	TAACCA	439	6	-	Arabidopsis thaliana
ZmLSD1.2	MYB	CAACAG	1192	6	+	Arabidopsis thaliana
ZmLSD1.2	MYB	CAACAG	1306	6	-	Arabidopsis thaliana
ZmLSD1.2	MYB	CAACCA	1886	6	+	Arabidopsis thaliana
ZmLSD2.1	Unnamed__1	CGTGG	1857	5	+	Zea mays
ZmLSD2.1	CCAAT-box	CAACGG	1514	6	-	Hordeum vulgare	MYBHv1 binding site
ZmLSD2.1	GATA-box	TTACCACAGAAACTC	564	14	-	Daucus carota	responsive element to auxin-free medium
ZmLSD2.1	ACE	GCGACGTACC	1151	9	+	Petroselinum crispum	cis-acting element involved in light responsiveness
ZmLSD2.1	Unnamed__2	CCCCGG	214	6	+	Zea mays
ZmLSD2.1	MYB-like sequence	TAACCA	1123	6	-	Arabidopsis thaliana
ZmLSD2.1	MYB-like sequence	TAACCA	1859	6	-	Arabidopsis thaliana
ZmLSD2.1	chs-CMA2a	TCACTTGA	1195	8	-	Petroselinum crispum	part of a light responsive element
ZmLSD2.1	ARE	AAACCA	161	6	-	Zea mays	cis-acting regulatory element essential for the anaerobic induction
ZmLSD2.1	ARE	AAACCA	1378	6	+	Zea mays	cis-acting regulatory element essential for the anaerobic induction
ZmLSD2.1	ARE	AAACCA	1428	6	+	Zea mays	cis-acting regulatory element essential for the anaerobic induction
ZmLSD2.1	AAGAA-motif	GAAAGAA	401	7	+	Avena sativa
ZmLSD2.1	AAGAA-motif	GAAAGAA	752	7	+	Avena sativa
ZmLSD2.1	AAGAA-motif	GAAAGAA	834	7	+	Avena sativa
ZmLSD2.1	A-box	CCGTCC	1927	6	+	Petroselinum crispum	cis-acting regulatory element
ZmLSD2.1	CCGTCC-box	CCGTCC	1927	6	+	Petroselinum hortense
ZmLSD2.1	as-1	TGACG	410	5	+	Arabidopsis thaliana
ZmLSD2.1	as-1	TGACG	1045	5	+	Arabidopsis thaliana
ZmLSD2.1	MYB recognition site	CCGTTG	1514	6	+	Arabidopsis thaliana
ZmLSD2.1	ABRE	ACGTG	1584	5	-	Arabidopsis thaliana	cis-acting element involved in the abscisic acid responsiveness
ZmLSD2.1	WRE3	CCACCT	731	6	-	Pisum sativum
ZmLSD2.1	WRE3	CCACCT	813	6	-	Pisum sativum
ZmLSD2.1	WRE3	CCACCT	1446	6	-	Pisum sativum
ZmLSD2.1	Unnamed__4	CTCC	262	4	-	Petroselinum hortense
ZmLSD2.1	Unnamed__4	CTCC	282	4	-	Petroselinum hortense
ZmLSD2.1	Unnamed__4	CTCC	292	4	-	Petroselinum hortense
ZmLSD2.1	Unnamed__4	CTCC	1191	4	+	Petroselinum hortense
ZmLSD2.1	Unnamed__4	CTCC	1283	4	+	Petroselinum hortense
ZmLSD2.1	Unnamed__4	CTCC	1302	4	+	Petroselinum hortense
ZmLSD2.1	Unnamed__4	CTCC	1305	4	+	Petroselinum hortense
ZmLSD2.1	Unnamed__4	CTCC	1625	4	-	Petroselinum hortense
ZmLSD2.1	Unnamed__4	CTCC	1631	4	+	Petroselinum hortense
ZmLSD2.1	Unnamed__4	CTCC	1764	4	-	Petroselinum hortense
ZmLSD2.1	Unnamed__4	CTCC	1776	4	-	Petroselinum hortense
ZmLSD2.1	Unnamed__4	CTCC	1834	4	-	Petroselinum hortense
ZmLSD2.1	Unnamed__4	CTCC	1854	4	+	Petroselinum hortense
ZmLSD2.1	Unnamed__4	CTCC	1918	4	-	Petroselinum hortense
ZmLSD2.1	Unnamed__4	CTCC	1983	4	-	Petroselinum hortense
ZmLSD2.1	TGACG-motif	TGACG	410	5	+	Hordeum vulgare	cis-acting regulatory element involved in the MeJA-responsiveness
ZmLSD2.1	TGACG-motif	TGACG	1045	5	+	Hordeum vulgare	cis-acting regulatory element involved in the MeJA-responsiveness
ZmLSD2.1	TATA-box	TATA	467	4	+	Arabidopsis thaliana	core promoter element around -30 of transcription start
ZmLSD2.1	TCT-motif	TCTTAC	985	6	+	Arabidopsis thaliana	part of a light responsive element
ZmLSD2.1		motif_sequence	561	4	-	organism	short_function
ZmLSD2.1		motif_sequence	586	4	-	organism	short_function
ZmLSD2.1		motif_sequence	607	4	-	organism	short_function
ZmLSD2.1		motif_sequence	633	4	+	organism	short_function
ZmLSD2.1		motif_sequence	640	4	+	organism	short_function
ZmLSD2.1		motif_sequence	670	4	+	organism	short_function
ZmLSD2.1		motif_sequence	735	4	-	organism	short_function
ZmLSD2.1		motif_sequence	764	4	+	organism	short_function
ZmLSD2.1		motif_sequence	817	4	-	organism	short_function
ZmLSD2.1		motif_sequence	1033	4	+	organism	short_function
ZmLSD2.1		motif_sequence	1059	4	+	organism	short_function
ZmLSD2.1		motif_sequence	1110	4	+	organism	short_function
ZmLSD2.1		motif_sequence	1170	4	+	organism	short_function
ZmLSD2.1		motif_sequence	1404	4	-	organism	short_function
ZmLSD2.1		motif_sequence	1786	4	-	organism	short_function
ZmLSD2.1		motif_sequence	1918	4	-	organism	short_function
ZmLSD2.1	CARE	CAACTCCC	261	8	-	Oryza sativa
ZmLSD2.1	LTR	CCGAAA	789	6	+	Hordeum vulgare	cis-acting element involved in low-temperature responsiveness
ZmLSD2.1	ABRE3a	TACGTG	1584	6	-	Zea mays
ZmLSD2.1	W box	TTGACC	539	6	-	Arabidopsis thaliana
ZmLSD2.1	W box	TTGACC	574	6	-	Arabidopsis thaliana
ZmLSD2.1	GT1-motif	GGTTAA	310	6	-	Arabidopsis thaliana	light responsive element
ZmLSD2.1	GT1-motif	GGTTAA	367	6	-	Arabidopsis thaliana	light responsive element
ZmLSD2.1	GT1-motif	GGTTAA	1860	6	+	Arabidopsis thaliana	light responsive element
ZmLSD2.1	GT1-motif	GGTTAAT	1922	7	-	Avena sativa	light responsive element
ZmLSD2.1	GT1-motif	GGTTAA	1923	6	-	Arabidopsis thaliana	light responsive element
ZmLSD2.1	TC-rich repeats	GTTTTCTTAC	87	9	+	Nicotiana tabacum	cis-acting element involved in defense and stress responsiveness
ZmLSD2.1	Myb-binding site	CAACAG	1539	6	-	Nicotiana tabacum
ZmLSD2.1	MRE	AACCTAA	1838	7	-	Petroselinum crispum	MYB binding site involved in light responsiveness
ZmLSD2.1	G-box	TACGTG	1584	6	-	Arabidopsis thaliana	cis-acting regulatory element involved in light responsiveness
ZmLSD2.1	Sp1	GGGCGG	1913	6	+	Oryza sativa	light responsive element
ZmLSD2.1	CGTCA-motif	CGTCA	410	5	-	Hordeum vulgare	cis-acting regulatory element involved in the MeJA-responsiveness
ZmLSD2.1	CGTCA-motif	CGTCA	1045	5	-	Hordeum vulgare	cis-acting regulatory element involved in the MeJA-responsiveness
ZmLSD2.1	MYC	CATGTG	675	6	+	Arabidopsis thaliana
ZmLSD2.1	MYC	CATGTG	769	6	+	Arabidopsis thaliana
ZmLSD2.1	MYB	TAACCA	1123	6	-	Arabidopsis thaliana
ZmLSD2.1	MYB	CAACAG	1539	6	-	Arabidopsis thaliana
ZmLSD2.1	MYB	CAACCA	1696	6	+	Arabidopsis thaliana
ZmLSD2.1	MYB	TAACCA	1859	6	-	Arabidopsis thaliana
ZmLSD2.1	MBS	CAACTG	347	6	-	Arabidopsis thaliana	MYB binding site involved in drought-inducibility
ZmLSD2.1	CAAT-box	CAAAT	50	5	-	Pisum sativum	common cis-acting element in promoter and enhancer regions
ZmLSD2.1	CAAT-box	CAAT	158	4	+	Nicotiana glutinosa
ZmLSD2.1	CAAT-box	CAAAT	489	5	-	Pisum sativum	common cis-acting element in promoter and enhancer regions
ZmLSD2.1	CAAT-box	CAAT	623	4	+	Nicotiana glutinosa
ZmLSD2.1	CAAT-box	CAAT	951	4	-	Nicotiana glutinosa
ZmLSD2.1	CAAT-box	CAAT	1068	4	-	Nicotiana glutinosa
ZmLSD2.1	CAAT-box	CAAAT	1118	5	+	Pisum sativum	common cis-acting element in promoter and enhancer regions
ZmLSD2.1	CAAT-box	CCAAT	1121	5	-	Arabidopsis thaliana	common cis-acting element in promoter and enhancer regions
ZmLSD2.1	CAAT-box	CAAT	1128	4	-	Nicotiana glutinosa
ZmLSD2.1	CAAT-box	CAAT	1228	4	-	Nicotiana glutinosa
ZmLSD2.1	CAAT-box	CAAAT	1290	5	+	Pisum sativum	common cis-acting element in promoter and enhancer regions
ZmLSD2.1	CAAT-box	CAAT	1327	4	+	Nicotiana glutinosa
ZmLSD2.1	CAAT-box	CAAAT	1360	5	+	Pisum sativum	common cis-acting element in promoter and enhancer regions
ZmLSD2.1	CAAT-box	CAAAT	1371	5	-	Pisum sativum	common cis-acting element in promoter and enhancer regions
ZmLSD2.1	CAAT-box	CAAT	1388	4	+	Nicotiana glutinosa
ZmLSD2.1	CAAT-box	CAAT	1401	4	-	Nicotiana glutinosa
ZmLSD2.1	CAAT-box	CAAT	1528	4	-	Nicotiana glutinosa
ZmLSD2.1	CAAT-box	CAAT	1668	4	-	Nicotiana glutinosa
ZmLSD2.1	CAAT-box	CAAT	1679	4	+	Nicotiana glutinosa
ZmLSD2.1	CAAT-box	CAAT	1796	4	-	Nicotiana glutinosa
ZmLSD2.1	CAAT-box	CCAAT	1808	5	-	Arabidopsis thaliana	common cis-acting element in promoter and enhancer regions
ZmLSD2.1	CAAT-box	CAAT	1878	4	-	Nicotiana glutinosa
ZmLSD2.1	CAAT-box	CCCAATTT	1931	8	+	Arabidopsis thaliana	common cis-acting element in promoter and enhancer regions
ZmLSD2.1	CAAT-box	CCAAT	1932	5	+	Arabidopsis thaliana	common cis-acting element in promoter and enhancer regions
ZmLSD2.1	CAAT-box	CAAT	1933	4	+	Nicotiana glutinosa
ZmLSD2.1	CAAT-box	CAAAT	1935	5	-	Pisum sativum	common cis-acting element in promoter and enhancer regions
ZmLSD2.1	ABRE4	CACGTA	1584	6	+	Zea mays
ZmLSD2.1	CCGTCC motif	CCGTCC	1927	6	+	Nicotiana tabacum
ZmLSD2.1	Myb	CAACTG	347	6	-	Arabidopsis thaliana
ZmLSD2.1	Myb	TAACTG	439	6	+	Arabidopsis thaliana
ZmLSD2.1	Myb	TAACTG	933	6	-	Arabidopsis thaliana
ZmLSD2.2	AAGAA-motif	GAAAGAA	401	7	+	Avena sativa
ZmLSD2.2	AAGAA-motif	GAAAGAA	752	7	+	Avena sativa
ZmLSD2.2	AAGAA-motif	GAAAGAA	834	7	+	Avena sativa
ZmLSD2.2	chs-CMA2a	TCACTTGA	1195	8	-	Petroselinum crispum	part of a light responsive element
ZmLSD2.2	ARE	AAACCA	161	6	-	Zea mays	cis-acting regulatory element essential for the anaerobic induction
ZmLSD2.2	ARE	AAACCA	1378	6	+	Zea mays	cis-acting regulatory element essential for the anaerobic induction
ZmLSD2.2	ARE	AAACCA	1428	6	+	Zea mays	cis-acting regulatory element essential for the anaerobic induction
ZmLSD2.2	MYB-like sequence	TAACCA	1123	6	-	Arabidopsis thaliana
ZmLSD2.2	MYB-like sequence	TAACCA	1859	6	-	Arabidopsis thaliana
ZmLSD2.2	ACE	GCGACGTACC	1151	9	+	Petroselinum crispum	cis-acting element involved in light responsiveness
ZmLSD2.2	CCAAT-box	CAACGG	1514	6	-	Hordeum vulgare	MYBHv1 binding site
ZmLSD2.2	GATA-box	TTACCACAGAAACTC	564	14	-	Daucus carota	responsive element to auxin-free medium
ZmLSD2.2	Unnamed__2	CCCCGG	214	6	+	Zea mays
ZmLSD2.2	Unnamed__1	CGTGG	1857	5	+	Zea mays
ZmLSD2.2	ABRE	ACGTG	1584	5	-	Arabidopsis thaliana	cis-acting element involved in the abscisic acid responsiveness
ZmLSD2.2	MYB recognition site	CCGTTG	1514	6	+	Arabidopsis thaliana
ZmLSD2.2	as-1	TGACG	410	5	+	Arabidopsis thaliana
ZmLSD2.2	as-1	TGACG	1045	5	+	Arabidopsis thaliana
ZmLSD2.2	CCGTCC-box	CCGTCC	1927	6	+	Petroselinum hortense
ZmLSD2.2	A-box	CCGTCC	1927	6	+	Petroselinum crispum	cis-acting regulatory element
ZmLSD2.2	TATA-box	TATA	467	4	+	Arabidopsis thaliana	core promoter element around -30 of transcription start
ZmLSD2.2	TGACG-motif	TGACG	410	5	+	Hordeum vulgare	cis-acting regulatory element involved in the MeJA-responsiveness
ZmLSD2.2	TGACG-motif	TGACG	1045	5	+	Hordeum vulgare	cis-acting regulatory element involved in the MeJA-responsiveness
ZmLSD2.2	WRE3	CCACCT	731	6	-	Pisum sativum
ZmLSD2.2	WRE3	CCACCT	813	6	-	Pisum sativum
ZmLSD2.2	WRE3	CCACCT	1446	6	-	Pisum sativum
ZmLSD2.2	Unnamed__4	CTCC	262	4	-	Petroselinum hortense
ZmLSD2.2	Unnamed__4	CTCC	282	4	-	Petroselinum hortense
ZmLSD2.2	Unnamed__4	CTCC	292	4	-	Petroselinum hortense
ZmLSD2.2	Unnamed__4	CTCC	1191	4	+	Petroselinum hortense
ZmLSD2.2	Unnamed__4	CTCC	1283	4	+	Petroselinum hortense
ZmLSD2.2	Unnamed__4	CTCC	1302	4	+	Petroselinum hortense
ZmLSD2.2	Unnamed__4	CTCC	1305	4	+	Petroselinum hortense
ZmLSD2.2	Unnamed__4	CTCC	1625	4	-	Petroselinum hortense
ZmLSD2.2	Unnamed__4	CTCC	1631	4	+	Petroselinum hortense
ZmLSD2.2	Unnamed__4	CTCC	1764	4	-	Petroselinum hortense
ZmLSD2.2	Unnamed__4	CTCC	1776	4	-	Petroselinum hortense
ZmLSD2.2	Unnamed__4	CTCC	1834	4	-	Petroselinum hortense
ZmLSD2.2	Unnamed__4	CTCC	1854	4	+	Petroselinum hortense
ZmLSD2.2	Unnamed__4	CTCC	1918	4	-	Petroselinum hortense
ZmLSD2.2	Unnamed__4	CTCC	1983	4	-	Petroselinum hortense
ZmLSD2.2		motif_sequence	561	4	-	organism	short_function
ZmLSD2.2		motif_sequence	586	4	-	organism	short_function
ZmLSD2.2		motif_sequence	607	4	-	organism	short_function
ZmLSD2.2		motif_sequence	633	4	+	organism	short_function
ZmLSD2.2		motif_sequence	640	4	+	organism	short_function
ZmLSD2.2		motif_sequence	670	4	+	organism	short_function
ZmLSD2.2		motif_sequence	735	4	-	organism	short_function
ZmLSD2.2		motif_sequence	764	4	+	organism	short_function
ZmLSD2.2		motif_sequence	817	4	-	organism	short_function
ZmLSD2.2		motif_sequence	1033	4	+	organism	short_function
ZmLSD2.2		motif_sequence	1059	4	+	organism	short_function
ZmLSD2.2		motif_sequence	1110	4	+	organism	short_function
ZmLSD2.2		motif_sequence	1170	4	+	organism	short_function
ZmLSD2.2		motif_sequence	1404	4	-	organism	short_function
ZmLSD2.2		motif_sequence	1786	4	-	organism	short_function
ZmLSD2.2		motif_sequence	1918	4	-	organism	short_function
ZmLSD2.2	TCT-motif	TCTTAC	985	6	+	Arabidopsis thaliana	part of a light responsive element
ZmLSD2.2	GT1-motif	GGTTAA	310	6	-	Arabidopsis thaliana	light responsive element
ZmLSD2.2	GT1-motif	GGTTAA	367	6	-	Arabidopsis thaliana	light responsive element
ZmLSD2.2	GT1-motif	GGTTAA	1860	6	+	Arabidopsis thaliana	light responsive element
ZmLSD2.2	GT1-motif	GGTTAAT	1922	7	-	Avena sativa	light responsive element
ZmLSD2.2	GT1-motif	GGTTAA	1923	6	-	Arabidopsis thaliana	light responsive element
ZmLSD2.2	W box	TTGACC	539	6	-	Arabidopsis thaliana
ZmLSD2.2	W box	TTGACC	574	6	-	Arabidopsis thaliana
ZmLSD2.2	ABRE3a	TACGTG	1584	6	-	Zea mays
ZmLSD2.2	LTR	CCGAAA	789	6	+	Hordeum vulgare	cis-acting element involved in low-temperature responsiveness
ZmLSD2.2	CARE	CAACTCCC	261	8	-	Oryza sativa
ZmLSD2.2	MRE	AACCTAA	1838	7	-	Petroselinum crispum	MYB binding site involved in light responsiveness
ZmLSD2.2	Myb-binding site	CAACAG	1539	6	-	Nicotiana tabacum
ZmLSD2.2	TC-rich repeats	GTTTTCTTAC	87	9	+	Nicotiana tabacum	cis-acting element involved in defense and stress responsiveness
ZmLSD2.2	MYB	TAACCA	1123	6	-	Arabidopsis thaliana
ZmLSD2.2	MYB	CAACAG	1539	6	-	Arabidopsis thaliana
ZmLSD2.2	MYB	CAACCA	1696	6	+	Arabidopsis thaliana
ZmLSD2.2	MYB	TAACCA	1859	6	-	Arabidopsis thaliana
ZmLSD2.2	MYC	CATGTG	675	6	+	Arabidopsis thaliana
ZmLSD2.2	MYC	CATGTG	769	6	+	Arabidopsis thaliana
ZmLSD2.2	CGTCA-motif	CGTCA	410	5	-	Hordeum vulgare	cis-acting regulatory element involved in the MeJA-responsiveness
ZmLSD2.2	CGTCA-motif	CGTCA	1045	5	-	Hordeum vulgare	cis-acting regulatory element involved in the MeJA-responsiveness
ZmLSD2.2	Sp1	GGGCGG	1913	6	+	Oryza sativa	light responsive element
ZmLSD2.2	G-box	TACGTG	1584	6	-	Arabidopsis thaliana	cis-acting regulatory element involved in light responsiveness
ZmLSD2.2	CCGTCC motif	CCGTCC	1927	6	+	Nicotiana tabacum
ZmLSD2.2	Myb	CAACTG	347	6	-	Arabidopsis thaliana
ZmLSD2.2	Myb	TAACTG	439	6	+	Arabidopsis thaliana
ZmLSD2.2	Myb	TAACTG	933	6	-	Arabidopsis thaliana
ZmLSD2.2	MBS	CAACTG	347	6	-	Arabidopsis thaliana	MYB binding site involved in drought-inducibility
ZmLSD2.2	ABRE4	CACGTA	1584	6	+	Zea mays
ZmLSD2.2	CAAT-box	CAAAT	50	5	-	Pisum sativum	common cis-acting element in promoter and enhancer regions
ZmLSD2.2	CAAT-box	CAAT	158	4	+	Nicotiana glutinosa
ZmLSD2.2	CAAT-box	CAAAT	489	5	-	Pisum sativum	common cis-acting element in promoter and enhancer regions
ZmLSD2.2	CAAT-box	CAAT	623	4	+	Nicotiana glutinosa
ZmLSD2.2	CAAT-box	CAAT	951	4	-	Nicotiana glutinosa
ZmLSD2.2	CAAT-box	CAAT	1068	4	-	Nicotiana glutinosa
ZmLSD2.2	CAAT-box	CAAAT	1118	5	+	Pisum sativum	common cis-acting element in promoter and enhancer regions
ZmLSD2.2	CAAT-box	CCAAT	1121	5	-	Arabidopsis thaliana	common cis-acting element in promoter and enhancer regions
ZmLSD2.2	CAAT-box	CAAT	1128	4	-	Nicotiana glutinosa
ZmLSD2.2	CAAT-box	CAAT	1228	4	-	Nicotiana glutinosa
ZmLSD2.2	CAAT-box	CAAAT	1290	5	+	Pisum sativum	common cis-acting element in promoter and enhancer regions
ZmLSD2.2	CAAT-box	CAAT	1327	4	+	Nicotiana glutinosa
ZmLSD2.2	CAAT-box	CAAAT	1360	5	+	Pisum sativum	common cis-acting element in promoter and enhancer regions
ZmLSD2.2	CAAT-box	CAAAT	1371	5	-	Pisum sativum	common cis-acting element in promoter and enhancer regions
ZmLSD2.2	CAAT-box	CAAT	1388	4	+	Nicotiana glutinosa
ZmLSD2.2	CAAT-box	CAAT	1401	4	-	Nicotiana glutinosa
ZmLSD2.2	CAAT-box	CAAT	1528	4	-	Nicotiana glutinosa
ZmLSD2.2	CAAT-box	CAAT	1668	4	-	Nicotiana glutinosa
ZmLSD2.2	CAAT-box	CAAT	1679	4	+	Nicotiana glutinosa
ZmLSD2.2	CAAT-box	CAAT	1796	4	-	Nicotiana glutinosa
ZmLSD2.2	CAAT-box	CCAAT	1808	5	-	Arabidopsis thaliana	common cis-acting element in promoter and enhancer regions
ZmLSD2.2	CAAT-box	CAAT	1878	4	-	Nicotiana glutinosa
ZmLSD2.2	CAAT-box	CCCAATTT	1931	8	+	Arabidopsis thaliana	common cis-acting element in promoter and enhancer regions
ZmLSD2.2	CAAT-box	CCAAT	1932	5	+	Arabidopsis thaliana	common cis-acting element in promoter and enhancer regions
ZmLSD2.2	CAAT-box	CAAT	1933	4	+	Nicotiana glutinosa
ZmLSD2.2	CAAT-box	CAAAT	1935	5	-	Pisum sativum	common cis-acting element in promoter and enhancer regions
ZmLSD3.1	ABRE	CGTACGTGCA	1891	9	-	Hordeum vulgare	cis-acting element involved in the abscisic acid responsiveness
ZmLSD3.1	ABRE	CACGTG	1893	6	-	Arabidopsis thaliana	cis-acting element involved in the abscisic acid responsiveness
ZmLSD3.1	ABRE	ACGTG	1894	5	+	Arabidopsis thaliana	cis-acting element involved in the abscisic acid responsiveness
ZmLSD3.1	as-1	TGACG	1755	5	+	Arabidopsis thaliana
ZmLSD3.1	P-box	CCTTTTG	292	7	-	Oryza sativa	gibberellin-responsive element
ZmLSD3.1	TATA	TATAAAAT	1055	8	+	Arabidopsis thaliana
ZmLSD3.1	TATA	TATAAAAT	1117	8	+	Arabidopsis thaliana
ZmLSD3.1	TATA	TATAAAAT	1304	8	-	Arabidopsis thaliana
ZmLSD3.1	ARE	AAACCA	258	6	+	Zea mays	cis-acting regulatory element essential for the anaerobic induction
ZmLSD3.1	ARE	AAACCA	778	6	+	Zea mays	cis-acting regulatory element essential for the anaerobic induction
ZmLSD3.1	ARE	AAACCA	1236	6	-	Zea mays	cis-acting regulatory element essential for the anaerobic induction
ZmLSD3.1	MYB-like sequence	TAACCA	590	6	-	Arabidopsis thaliana
ZmLSD3.1		motif_sequence	6	4	-	organism	short_function
ZmLSD3.1		motif_sequence	107	4	+	organism	short_function
ZmLSD3.1		motif_sequence	168	4	+	organism	short_function
ZmLSD3.1		motif_sequence	228	4	+	organism	short_function
ZmLSD3.1		motif_sequence	266	4	+	organism	short_function
ZmLSD3.1		motif_sequence	282	4	+	organism	short_function
ZmLSD3.1		motif_sequence	328	4	-	organism	short_function
ZmLSD3.1		motif_sequence	381	4	-	organism	short_function
ZmLSD3.1		motif_sequence	435	4	+	organism	short_function
ZmLSD3.1		motif_sequence	442	4	-	organism	short_function
ZmLSD3.1		motif_sequence	461	4	+	organism	short_function
ZmLSD3.1		motif_sequence	548	4	-	organism	short_function
ZmLSD3.1		motif_sequence	798	4	+	organism	short_function
ZmLSD3.1		motif_sequence	1780	4	+	organism	short_function
ZmLSD3.1		motif_sequence	1888	4	+	organism	short_function
ZmLSD3.1	TCT-motif	TCTTAC	1538	6	-	Arabidopsis thaliana	part of a light responsive element
ZmLSD3.1	AT~TATA-box	TATATAAA	177	8	-	Arabidopsis thaliana
ZmLSD3.1	AT~TATA-box	TATATA	179	6	+	Arabidopsis thaliana
ZmLSD3.1	AT~TATA-box	TATATA	214	6	+	Arabidopsis thaliana
ZmLSD3.1	AT~TATA-box	TATATA	1124	6	-	Arabidopsis thaliana
ZmLSD3.1	AT~TATA-box	TATATAAA	1306	8	-	Arabidopsis thaliana
ZmLSD3.1	AT~TATA-box	TATATA	1308	6	-	Arabidopsis thaliana
ZmLSD3.1	AT~TATA-box	TATATA	1548	6	-	Arabidopsis thaliana
ZmLSD3.1	TGA-element	AACGAC	1872	6	+	Brassica oleracea	auxin-responsive element
ZmLSD3.1	TATA-box	TATACA	137	6	-	Helianthus annuus	core promoter element around -30 of transcription start
ZmLSD3.1	TATA-box	TATA	139	4	+	Arabidopsis thaliana	core promoter element around -30 of transcription start
ZmLSD3.1	TATA-box	taTATAAAtc	175	9	-	Arabidopsis thaliana	core promoter element around -30 of transcription start
ZmLSD3.1	TATA-box	TATAAAT	176	7	-	Brassica juncea	core promoter element around -30 of transcription start
ZmLSD3.1	TATA-box	TATAAA	177	6	-	Helianthus annuus	core promoter element around -30 of transcription start
ZmLSD3.1	TATA-box	TATATAA	178	7	-	Arabidopsis thaliana	core promoter element around -30 of transcription start
ZmLSD3.1	TATA-box	TATATA	179	6	+	Arabidopsis thaliana	core promoter element around -30 of transcription start
ZmLSD3.1	TATA-box	TATA	181	4	+	Arabidopsis thaliana	core promoter element around -30 of transcription start
ZmLSD3.1	TATA-box	TATACA	204	6	-	Helianthus annuus	core promoter element around -30 of transcription start
ZmLSD3.1	TATA-box	TATA	206	4	+	Arabidopsis thaliana	core promoter element around -30 of transcription start
ZmLSD3.1	TATA-box	TATATA	214	6	+	Arabidopsis thaliana	core promoter element around -30 of transcription start
ZmLSD3.1	TATA-box	ATATAA	215	6	+	Brassica oleracea	core promoter element around -30 of transcription start
ZmLSD3.1	TATA-box	TATA	216	4	+	Arabidopsis thaliana	core promoter element around -30 of transcription start
ZmLSD3.1	TATA-box	TATA	340	4	+	Arabidopsis thaliana	core promoter element around -30 of transcription start
ZmLSD3.1	TATA-box	TATAAAA	372	7	-	Pisum sativum	core promoter element around -30 of transcription start
ZmLSD3.1	TATA-box	TATAAA	373	6	-	Helianthus annuus	core promoter element around -30 of transcription start
ZmLSD3.1	TATA-box	TATAA	374	5	-	Arabidopsis thaliana	core promoter element around -30 of transcription start
ZmLSD3.1	TATA-box	TATA	375	4	+	Arabidopsis thaliana	core promoter element around -30 of transcription start
ZmLSD3.1	TATA-box	TATAAA	394	6	-	Helianthus annuus	core promoter element around -30 of transcription start
ZmLSD3.1	TATA-box	TATAA	395	5	-	Arabidopsis thaliana	core promoter element around -30 of transcription start
ZmLSD3.1	TATA-box	TATA	396	4	+	Arabidopsis thaliana	core promoter element around -30 of transcription start
ZmLSD3.1	TATA-box	ccTATAAAaa	501	9	-	Arabidopsis thaliana	core promoter element around -30 of transcription start
ZmLSD3.1	TATA-box	TATA	707	4	+	Arabidopsis thaliana	core promoter element around -30 of transcription start
ZmLSD3.1	TATA-box	TACATAAA	795	8	-	Oryza sativa	core promoter element around -30 of transcription start
ZmLSD3.1	TATA-box	TATAAA	937	6	-	Helianthus annuus	core promoter element around -30 of transcription start
ZmLSD3.1	TATA-box	TATAA	938	5	-	Arabidopsis thaliana	core promoter element around -30 of transcription start
ZmLSD3.1	TATA-box	TATA	939	4	+	Arabidopsis thaliana	core promoter element around -30 of transcription start
ZmLSD3.1	TATA-box	TATA	949	4	+	Arabidopsis thaliana	core promoter element around -30 of transcription start
ZmLSD3.1	TATA-box	TATAAATA	1051	8	-	Daucus carota	core promoter element around -30 of transcription start
ZmLSD3.1	TATA-box	TATAAAT	1052	7	-	Brassica juncea	core promoter element around -30 of transcription start
ZmLSD3.1	TATA-box	TATAAA	1053	6	-	Helianthus annuus	core promoter element around -30 of transcription start
ZmLSD3.1	TATA-box	TATAA	1054	5	-	Arabidopsis thaliana	core promoter element around -30 of transcription start
ZmLSD3.1	TATA-box	TATA	1055	4	-	Arabidopsis thaliana	core promoter element around -30 of transcription start
ZmLSD3.1	TATA-box	TATATTTATATTT	1059	12	-	Avena sativa	core promoter element around -30 of transcription start
ZmLSD3.1	TATA-box	ATATAA	1061	6	+	Brassica oleracea	core promoter element around -30 of transcription start
ZmLSD3.1	TATA-box	TATA	1062	4	-	Arabidopsis thaliana	core promoter element around -30 of transcription start
ZmLSD3.1	TATA-box	ATATAT	1098	6	-	Brassica napus	core promoter element around -30 of transcription start
ZmLSD3.1	TATA-box	TATA	1099	4	-	Arabidopsis thaliana	core promoter element around -30 of transcription start
ZmLSD3.1	TATA-box	ATTATA	1115	6	+	Brassica napus	core promoter element around -30 of transcription start
ZmLSD3.1	TATA-box	TATAA	1116	5	-	Arabidopsis thaliana	core promoter element around -30 of transcription start
ZmLSD3.1	TATA-box	TATA	1117	4	-	Arabidopsis thaliana	core promoter element around -30 of transcription start
ZmLSD3.1	TATA-box	ATATAT	1123	6	-	Brassica napus	core promoter element around -30 of transcription start
ZmLSD3.1	TATA-box	TATATA	1124	6	-	Arabidopsis thaliana	core promoter element around -30 of transcription start
ZmLSD3.1	TATA-box	ATATAT	1125	6	-	Brassica napus	core promoter element around -30 of transcription start
ZmLSD3.1	TATA-box	TATA	1126	4	-	Arabidopsis thaliana	core promoter element around -30 of transcription start
ZmLSD3.1	TATA-box	TATAA	1154	5	-	Arabidopsis thaliana	core promoter element around -30 of transcription start
ZmLSD3.1	TATA-box	TATA	1155	4	-	Arabidopsis thaliana	core promoter element around -30 of transcription start
ZmLSD3.1	TATA-box	TATA	1176	4	-	Arabidopsis thaliana	core promoter element around -30 of transcription start
ZmLSD3.1	TATA-box	ATATAA	1191	6	+	Brassica oleracea	core promoter element around -30 of transcription start
ZmLSD3.1	TATA-box	TATA	1192	4	-	Arabidopsis thaliana	core promoter element around -30 of transcription start
ZmLSD3.1	TATA-box	TATAAAA	1305	7	-	Pisum sativum	core promoter element around -30 of transcription start
ZmLSD3.1	TATA-box	TATAAA	1306	6	-	Helianthus annuus	core promoter element around -30 of transcription start
ZmLSD3.1	TATA-box	TATATAA	1307	7	-	Arabidopsis thaliana	core promoter element around -30 of transcription start
ZmLSD3.1	TATA-box	TATATA	1308	6	-	Arabidopsis thaliana	core promoter element around -30 of transcription start
ZmLSD3.1	TATA-box	ATATAT	1309	6	-	Brassica napus	core promoter element around -30 of transcription start
ZmLSD3.1	TATA-box	TATA	1310	4	-	Arabidopsis thaliana	core promoter element around -30 of transcription start
ZmLSD3.1	TATA-box	TACATAAA	1352	8	-	Oryza sativa	core promoter element around -30 of transcription start
ZmLSD3.1	TATA-box	TATA	1367	4	-	Arabidopsis thaliana	core promoter element around -30 of transcription start
ZmLSD3.1	TATA-box	ATATAA	1482	6	+	Brassica oleracea	core promoter element around -30 of transcription start
ZmLSD3.1	TATA-box	TATA	1483	4	-	Arabidopsis thaliana	core promoter element around -30 of transcription start
ZmLSD3.1	TATA-box	ATTATA	1546	6	+	Brassica napus	core promoter element around -30 of transcription start
ZmLSD3.1	TATA-box	TATATAA	1547	7	-	Arabidopsis thaliana	core promoter element around -30 of transcription start
ZmLSD3.1	TATA-box	TATATA	1548	6	-	Arabidopsis thaliana	core promoter element around -30 of transcription start
ZmLSD3.1	TATA-box	ATATAA	1549	6	+	Brassica oleracea	core promoter element around -30 of transcription start
ZmLSD3.1	TATA-box	TATA	1550	4	-	Arabidopsis thaliana	core promoter element around -30 of transcription start
ZmLSD3.1	TATA-box	TATAAA	1656	6	-	Helianthus annuus	core promoter element around -30 of transcription start
ZmLSD3.1	TATA-box	TATAA	1657	5	-	Arabidopsis thaliana	core promoter element around -30 of transcription start
ZmLSD3.1	TATA-box	TATA	1658	4	-	Arabidopsis thaliana	core promoter element around -30 of transcription start
ZmLSD3.1	TATA-box	TATTTAAA	1669	8	-	Arabidopsis thaliana	core promoter element around -30 of transcription start
ZmLSD3.1	TATA-box	ATATAT	1856	6	-	Brassica napus	core promoter element around -30 of transcription start
ZmLSD3.1	TATA-box	TATA	1857	4	-	Arabidopsis thaliana	core promoter element around -30 of transcription start
ZmLSD3.1	TATA-box	ATATAA	1868	6	+	Brassica oleracea	core promoter element around -30 of transcription start
ZmLSD3.1	TATA-box	TATA	1869	4	-	Arabidopsis thaliana	core promoter element around -30 of transcription start
ZmLSD3.1	TGACG-motif	TGACG	1755	5	+	Hordeum vulgare	cis-acting regulatory element involved in the MeJA-responsiveness
ZmLSD3.1	Unnamed__4	CTCC	6	4	-	Petroselinum hortense
ZmLSD3.1	Unnamed__4	CTCC	41	4	-	Petroselinum hortense
ZmLSD3.1	Unnamed__4	CTCC	153	4	-	Petroselinum hortense
ZmLSD3.1	Unnamed__4	CTCC	230	4	+	Petroselinum hortense
ZmLSD3.1	Unnamed__4	CTCC	442	4	-	Petroselinum hortense
ZmLSD3.1	Unnamed__4	CTCC	463	4	+	Petroselinum hortense
ZmLSD3.1	Unnamed__4	CTCC	548	4	-	Petroselinum hortense
ZmLSD3.1	Unnamed__4	CTCC	737	4	-	Petroselinum hortense
ZmLSD3.1	Unnamed__4	CTCC	868	4	-	Petroselinum hortense
ZmLSD3.1	Unnamed__4	CTCC	979	4	+	Petroselinum hortense
ZmLSD3.1	Unnamed__4	CTCC	1005	4	+	Petroselinum hortense
ZmLSD3.1	Unnamed__4	CTCC	1637	4	+	Petroselinum hortense
ZmLSD3.1	Unnamed__4	CTCC	1885	4	+	Petroselinum hortense
ZmLSD3.1	Unnamed__4	CTCC	1900	4	-	Petroselinum hortense
ZmLSD3.1	Unnamed__4	CTCC	1931	4	-	Petroselinum hortense
ZmLSD3.1	Myc	TCTCTTA	478	7	+	Arabidopsis thaliana
ZmLSD3.1	Myb-binding site	CAACAG	688	6	-	Nicotiana tabacum
ZmLSD3.1	WUN-motif	AAATTACT	789	8	-	Nicotiana glutinosa
ZmLSD3.1	GARE-motif	TCTGTTG	687	7	+	Brassica oleracea	gibberellin-responsive element
ZmLSD3.1	CARE	CAACTCAC	744	8	-	Oryza sativa
ZmLSD3.1	CARE	CAACTCCC	1002	8	+	Oryza sativa
ZmLSD3.1	CAAT-box	CAAT	94	4	-	Nicotiana glutinosa
ZmLSD3.1	CAAT-box	CAAAT	100	5	-	Pisum sativum	common cis-acting element in promoter and enhancer regions
ZmLSD3.1	CAAT-box	CAAT	122	4	-	Nicotiana glutinosa
ZmLSD3.1	CAAT-box	CCAAT	143	5	-	Arabidopsis thaliana	common cis-acting element in promoter and enhancer regions
ZmLSD3.1	CAAT-box	CAAT	254	4	-	Nicotiana glutinosa
ZmLSD3.1	CAAT-box	CAAT	275	4	+	Nicotiana glutinosa
ZmLSD3.1	CAAT-box	CAAT	280	4	+	Nicotiana glutinosa
ZmLSD3.1	CAAT-box	CAAT	325	4	-	Nicotiana glutinosa
ZmLSD3.1	CAAT-box	CAAT	332	4	-	Nicotiana glutinosa
ZmLSD3.1	CAAT-box	CAAT	378	4	-	Nicotiana glutinosa
ZmLSD3.1	CAAT-box	CAAT	385	4	-	Nicotiana glutinosa
ZmLSD3.1	CAAT-box	CAAT	469	4	+	Nicotiana glutinosa
ZmLSD3.1	CAAT-box	CAAT	491	4	+	Nicotiana glutinosa
ZmLSD3.1	CAAT-box	CAAT	576	4	-	Nicotiana glutinosa
ZmLSD3.1	CAAT-box	CAAAT	583	5	+	Pisum sativum	common cis-acting element in promoter and enhancer regions
ZmLSD3.1	CAAT-box	CAAT	863	4	+	Nicotiana glutinosa
ZmLSD3.1	CAAT-box	CAAAT	1009	5	+	Pisum sativum	common cis-acting element in promoter and enhancer regions
ZmLSD3.1	CAAT-box	CAAAT	1014	5	+	Pisum sativum	common cis-acting element in promoter and enhancer regions
ZmLSD3.1	CAAT-box	CAAT	1022	4	-	Nicotiana glutinosa
ZmLSD3.1	CAAT-box	CAAAT	1091	5	+	Pisum sativum	common cis-acting element in promoter and enhancer regions
ZmLSD3.1	CAAT-box	CAAT	1162	4	-	Nicotiana glutinosa
ZmLSD3.1	CAAT-box	CAAAT	1181	5	-	Pisum sativum	common cis-acting element in promoter and enhancer regions
ZmLSD3.1	CAAT-box	CAAAT	1326	5	-	Pisum sativum	common cis-acting element in promoter and enhancer regions
ZmLSD3.1	CAAT-box	CAAAT	1413	5	-	Pisum sativum	common cis-acting element in promoter and enhancer regions
ZmLSD3.1	CAAT-box	CAAAT	1426	5	+	Pisum sativum	common cis-acting element in promoter and enhancer regions
ZmLSD3.1	CAAT-box	CAAT	1438	4	+	Nicotiana glutinosa
ZmLSD3.1	CAAT-box	CAAT	1478	4	-	Nicotiana glutinosa
ZmLSD3.1	CAAT-box	CAAAT	1496	5	+	Pisum sativum	common cis-acting element in promoter and enhancer regions
ZmLSD3.1	CAAT-box	CAAAT	1523	5	-	Pisum sativum	common cis-acting element in promoter and enhancer regions
ZmLSD3.1	CAAT-box	CAAT	1598	4	+	Nicotiana glutinosa
ZmLSD3.1	CAAT-box	CCAAT	1639	5	+	Arabidopsis thaliana	common cis-acting element in promoter and enhancer regions
ZmLSD3.1	CAAT-box	CAAT	1640	4	+	Nicotiana glutinosa
ZmLSD3.1	CAAT-box	CAAT	1652	4	-	Nicotiana glutinosa
ZmLSD3.1	CAAT-box	CAAAT	1752	5	-	Pisum sativum	common cis-acting element in promoter and enhancer regions
ZmLSD3.1	CAAT-box	CAAAT	1837	5	-	Pisum sativum	common cis-acting element in promoter and enhancer regions
ZmLSD3.1	CAAT-box	CAAT	1860	4	-	Nicotiana glutinosa
ZmLSD3.1	CAAT-box	CAAT	1986	4	+	Nicotiana glutinosa
ZmLSD3.1	MYB	TAACCA	590	6	-	Arabidopsis thaliana
ZmLSD3.1	MYB	CAACAG	688	6	-	Arabidopsis thaliana
ZmLSD3.1	LAMP-element	CTTTATCA	1971	8	-	Pisum sativum	part of a light responsive element
ZmLSD3.1	G-Box	CACGTG	1893	6	-	Pisum sativum	cis-acting regulatory element involved in light responsiveness
ZmLSD3.1	Box 4	ATTAAT	72	6	+	Petroselinum crispum	part of a conserved DNA module involved in light responsiveness
ZmLSD3.1	Box 4	ATTAAT	564	6	+	Petroselinum crispum	part of a conserved DNA module involved in light responsiveness
ZmLSD3.1	Box 4	ATTAAT	1094	6	-	Petroselinum crispum	part of a conserved DNA module involved in light responsiveness
ZmLSD3.1	Box 4	ATTAAT	1474	6	-	Petroselinum crispum	part of a conserved DNA module involved in light responsiveness
ZmLSD3.1	MYC	CATTTG	99	6	+	Arabidopsis thaliana
ZmLSD3.1	MYC	CATGTG	186	6	+	Arabidopsis thaliana
ZmLSD3.1	MYC	CATTTG	1014	6	-	Arabidopsis thaliana
ZmLSD3.1	DRE core	GCCGAC	50	6	-	Arabidopsis thaliana
ZmLSD3.1	CGTCA-motif	CGTCA	1755	5	-	Hordeum vulgare	cis-acting regulatory element involved in the MeJA-responsiveness
ZmLSD3.1	G-box	CACGTG	1893	6	-	Arabidopsis thaliana	cis-acting regulatory element involved in light responsiveness
ZmLSD3.2	Myb-binding site	CAACAG	387	6	-	Nicotiana tabacum
ZmLSD3.2	Myc	TCTCTTA	177	7	+	Arabidopsis thaliana
ZmLSD3.2	STRE	AGGGG	1725	5	-	Arabidopsis thaliana
ZmLSD3.2	STRE	AGGGG	1790	5	-	Arabidopsis thaliana
ZmLSD3.2	STRE	AGGGG	1945	5	-	Arabidopsis thaliana
ZmLSD3.2	LTR	CCGAAA	1777	6	+	Hordeum vulgare	cis-acting element involved in low-temperature responsiveness
ZmLSD3.2	CARE	CAACTCAC	443	8	-	Oryza sativa
ZmLSD3.2	CARE	CAACTCCC	701	8	+	Oryza sativa
ZmLSD3.2	CARE	CAACTCAC	1928	8	-	Oryza sativa
ZmLSD3.2	GARE-motif	TCTGTTG	386	7	+	Brassica oleracea	gibberellin-responsive element
ZmLSD3.2	W box	TTGACC	1987	6	+	Arabidopsis thaliana
ZmLSD3.2	WUN-motif	AAATTACT	488	8	-	Nicotiana glutinosa
ZmLSD3.2	CAAT-box	CAAT	24	4	-	Nicotiana glutinosa
ZmLSD3.2	CAAT-box	CAAT	31	4	-	Nicotiana glutinosa
ZmLSD3.2	CAAT-box	CAAT	77	4	-	Nicotiana glutinosa
ZmLSD3.2	CAAT-box	CAAT	84	4	-	Nicotiana glutinosa
ZmLSD3.2	CAAT-box	CAAT	168	4	+	Nicotiana glutinosa
ZmLSD3.2	CAAT-box	CAAT	190	4	+	Nicotiana glutinosa
ZmLSD3.2	CAAT-box	CAAT	275	4	-	Nicotiana glutinosa
ZmLSD3.2	CAAT-box	CAAAT	282	5	+	Pisum sativum	common cis-acting element in promoter and enhancer regions
ZmLSD3.2	CAAT-box	CAAT	562	4	+	Nicotiana glutinosa
ZmLSD3.2	CAAT-box	CAAAT	708	5	+	Pisum sativum	common cis-acting element in promoter and enhancer regions
ZmLSD3.2	CAAT-box	CAAAT	713	5	+	Pisum sativum	common cis-acting element in promoter and enhancer regions
ZmLSD3.2	CAAT-box	CAAT	721	4	-	Nicotiana glutinosa
ZmLSD3.2	CAAT-box	CAAAT	790	5	+	Pisum sativum	common cis-acting element in promoter and enhancer regions
ZmLSD3.2	CAAT-box	CAAT	861	4	-	Nicotiana glutinosa
ZmLSD3.2	CAAT-box	CAAAT	880	5	-	Pisum sativum	common cis-acting element in promoter and enhancer regions
ZmLSD3.2	CAAT-box	CAAAT	1025	5	-	Pisum sativum	common cis-acting element in promoter and enhancer regions
ZmLSD3.2	CAAT-box	CAAAT	1112	5	-	Pisum sativum	common cis-acting element in promoter and enhancer regions
ZmLSD3.2	CAAT-box	CAAAT	1125	5	+	Pisum sativum	common cis-acting element in promoter and enhancer regions
ZmLSD3.2	CAAT-box	CAAT	1137	4	+	Nicotiana glutinosa
ZmLSD3.2	CAAT-box	CAAT	1177	4	-	Nicotiana glutinosa
ZmLSD3.2	CAAT-box	CAAAT	1195	5	+	Pisum sativum	common cis-acting element in promoter and enhancer regions
ZmLSD3.2	CAAT-box	CAAAT	1222	5	-	Pisum sativum	common cis-acting element in promoter and enhancer regions
ZmLSD3.2	CAAT-box	CAAT	1297	4	+	Nicotiana glutinosa
ZmLSD3.2	CAAT-box	CCAAT	1338	5	+	Arabidopsis thaliana	common cis-acting element in promoter and enhancer regions
ZmLSD3.2	CAAT-box	CAAT	1339	4	+	Nicotiana glutinosa
ZmLSD3.2	CAAT-box	CAAT	1351	4	-	Nicotiana glutinosa
ZmLSD3.2	CAAT-box	CAAAT	1451	5	-	Pisum sativum	common cis-acting element in promoter and enhancer regions
ZmLSD3.2	CAAT-box	CAAAT	1536	5	-	Pisum sativum	common cis-acting element in promoter and enhancer regions
ZmLSD3.2	CAAT-box	CAAT	1559	4	-	Nicotiana glutinosa
ZmLSD3.2	CAAT-box	CAAT	1685	4	+	Nicotiana glutinosa
ZmLSD3.2	CAAT-box	CAAAT	1767	5	+	Pisum sativum	common cis-acting element in promoter and enhancer regions
ZmLSD3.2	CAAT-box	CCAAT	1772	5	+	Arabidopsis thaliana	common cis-acting element in promoter and enhancer regions
ZmLSD3.2	CAAT-box	CAAT	1773	4	+	Nicotiana glutinosa
ZmLSD3.2	CAAT-box	CAAT	1986	4	-	Nicotiana glutinosa
ZmLSD3.2	Box 4	ATTAAT	263	6	+	Petroselinum crispum	part of a conserved DNA module involved in light responsiveness
ZmLSD3.2	Box 4	ATTAAT	793	6	+	Petroselinum crispum	part of a conserved DNA module involved in light responsiveness
ZmLSD3.2	Box 4	ATTAAT	1173	6	-	Petroselinum crispum	part of a conserved DNA module involved in light responsiveness
ZmLSD3.2	MYC	CATTTG	713	6	-	Arabidopsis thaliana
ZmLSD3.2	CGTCA-motif	CGTCA	1454	5	-	Hordeum vulgare	cis-acting regulatory element involved in the MeJA-responsiveness
ZmLSD3.2	CGTCA-motif	CGTCA	1898	5	+	Hordeum vulgare	cis-acting regulatory element involved in the MeJA-responsiveness
ZmLSD3.2	G-box	CACGTG	1592	6	-	Arabidopsis thaliana	cis-acting regulatory element involved in light responsiveness
ZmLSD3.2	MYB	TAACCA	289	6	-	Arabidopsis thaliana
ZmLSD3.2	MYB	CAACAG	387	6	-	Arabidopsis thaliana
ZmLSD3.2	LAMP-element	CTTTATCA	1670	8	-	Pisum sativum	part of a light responsive element
ZmLSD3.2	G-Box	CACGTG	1592	6	-	Pisum sativum	cis-acting regulatory element involved in light responsiveness
ZmLSD3.2	TATA	TATAAAAT	754	8	+	Arabidopsis thaliana
ZmLSD3.2	TATA	TATAAAAT	816	8	+	Arabidopsis thaliana
ZmLSD3.2	TATA	TATAAAAT	1003	8	-	Arabidopsis thaliana
ZmLSD3.2	ABRE	CGTACGTGCA	1590	9	-	Hordeum vulgare	cis-acting element involved in the abscisic acid responsiveness
ZmLSD3.2	ABRE	CACGTG	1592	6	-	Arabidopsis thaliana	cis-acting element involved in the abscisic acid responsiveness
ZmLSD3.2	ABRE	ACGTG	1593	5	+	Arabidopsis thaliana	cis-acting element involved in the abscisic acid responsiveness
ZmLSD3.2	as-1	TGACG	1454	5	+	Arabidopsis thaliana
ZmLSD3.2	as-1	TGACG	1898	5	-	Arabidopsis thaliana
ZmLSD3.2	MYB-like sequence	TAACCA	289	6	-	Arabidopsis thaliana
ZmLSD3.2	Unnamed__1	CGTGG	1920	5	-	Zea mays
ZmLSD3.2	ARE	AAACCA	477	6	+	Zea mays	cis-acting regulatory element essential for the anaerobic induction
ZmLSD3.2	ARE	AAACCA	935	6	-	Zea mays	cis-acting regulatory element essential for the anaerobic induction
ZmLSD3.2	TCT-motif	TCTTAC	1237	6	-	Arabidopsis thaliana	part of a light responsive element
ZmLSD3.2	TCA-element	TCAGAAGAGG	1959	9	-	Brassica oleracea	cis-acting element involved in salicylic acid responsiveness
ZmLSD3.2	ATCT-motif	AATCTAATCC	1769	9	+	Pisum sativum	part of a conserved DNA module involved in light responsiveness
ZmLSD3.2		motif_sequence	27	4	-	organism	short_function
ZmLSD3.2		motif_sequence	80	4	-	organism	short_function
ZmLSD3.2		motif_sequence	134	4	+	organism	short_function
ZmLSD3.2		motif_sequence	141	4	-	organism	short_function
ZmLSD3.2		motif_sequence	160	4	+	organism	short_function
ZmLSD3.2		motif_sequence	247	4	-	organism	short_function
ZmLSD3.2		motif_sequence	497	4	+	organism	short_function
ZmLSD3.2		motif_sequence	1479	4	+	organism	short_function
ZmLSD3.2		motif_sequence	1587	4	+	organism	short_function
ZmLSD3.2		motif_sequence	1735	4	+	organism	short_function
ZmLSD3.2		motif_sequence	1740	4	+	organism	short_function
ZmLSD3.2		motif_sequence	1746	4	+	organism	short_function
ZmLSD3.2		motif_sequence	1785	4	+	organism	short_function
ZmLSD3.2		motif_sequence	1806	4	-	organism	short_function
ZmLSD3.2		motif_sequence	1819	4	-	organism	short_function
ZmLSD3.2		motif_sequence	1870	4	+	organism	short_function
ZmLSD3.2		motif_sequence	1903	4	-	organism	short_function
ZmLSD3.2		motif_sequence	1960	4	+	organism	short_function
ZmLSD3.2	TGACG-motif	TGACG	1454	5	+	Hordeum vulgare	cis-acting regulatory element involved in the MeJA-responsiveness
ZmLSD3.2	TGACG-motif	TGACG	1898	5	-	Hordeum vulgare	cis-acting regulatory element involved in the MeJA-responsiveness
ZmLSD3.2	Unnamed__4	CTCC	141	4	-	Petroselinum hortense
ZmLSD3.2	Unnamed__4	CTCC	162	4	+	Petroselinum hortense
ZmLSD3.2	Unnamed__4	CTCC	247	4	-	Petroselinum hortense
ZmLSD3.2	Unnamed__4	CTCC	436	4	-	Petroselinum hortense
ZmLSD3.2	Unnamed__4	CTCC	567	4	-	Petroselinum hortense
ZmLSD3.2	Unnamed__4	CTCC	678	4	+	Petroselinum hortense
ZmLSD3.2	Unnamed__4	CTCC	704	4	+	Petroselinum hortense
ZmLSD3.2	Unnamed__4	CTCC	1336	4	+	Petroselinum hortense
ZmLSD3.2	Unnamed__4	CTCC	1584	4	+	Petroselinum hortense
ZmLSD3.2	Unnamed__4	CTCC	1599	4	-	Petroselinum hortense
ZmLSD3.2	Unnamed__4	CTCC	1630	4	-	Petroselinum hortense
ZmLSD3.2	Unnamed__4	CTCC	1728	4	+	Petroselinum hortense
ZmLSD3.2	Unnamed__4	CTCC	1787	4	+	Petroselinum hortense
ZmLSD3.2	Unnamed__4	CTCC	1845	4	+	Petroselinum hortense
ZmLSD3.2	Unnamed__4	CTCC	1857	4	+	Petroselinum hortense
ZmLSD3.2	Unnamed__4	CTCC	1878	4	-	Petroselinum hortense
ZmLSD3.2	Unnamed__4	CTCC	1887	4	-	Petroselinum hortense
ZmLSD3.2	Unnamed__4	CTCC	1943	4	+	Petroselinum hortense
ZmLSD3.2	Unnamed__4	CTCC	1957	4	+	Petroselinum hortense
ZmLSD3.2	AT~TATA-box	TATATA	823	6	+	Arabidopsis thaliana
ZmLSD3.2	AT~TATA-box	TATATAAA	1005	8	-	Arabidopsis thaliana
ZmLSD3.2	AT~TATA-box	TATATA	1007	6	-	Arabidopsis thaliana
ZmLSD3.2	AT~TATA-box	TATATA	1247	6	-	Arabidopsis thaliana
ZmLSD3.2	TATA-box	TATA	39	4	+	Arabidopsis thaliana	core promoter element around -30 of transcription start
ZmLSD3.2	TATA-box	TATAAAA	71	7	-	Pisum sativum	core promoter element around -30 of transcription start
ZmLSD3.2	TATA-box	TATAAA	72	6	-	Helianthus annuus	core promoter element around -30 of transcription start
ZmLSD3.2	TATA-box	TATAA	73	5	-	Arabidopsis thaliana	core promoter element around -30 of transcription start
ZmLSD3.2	TATA-box	TATA	74	4	+	Arabidopsis thaliana	core promoter element around -30 of transcription start
ZmLSD3.2	TATA-box	TATAAA	93	6	-	Helianthus annuus	core promoter element around -30 of transcription start
ZmLSD3.2	TATA-box	TATAA	94	5	-	Arabidopsis thaliana	core promoter element around -30 of transcription start
ZmLSD3.2	TATA-box	TATA	95	4	+	Arabidopsis thaliana	core promoter element around -30 of transcription start
ZmLSD3.2	TATA-box	ccTATAAAaa	200	9	-	Arabidopsis thaliana	core promoter element around -30 of transcription start
ZmLSD3.2	TATA-box	TATA	406	4	+	Arabidopsis thaliana	core promoter element around -30 of transcription start
ZmLSD3.2	TATA-box	TACATAAA	494	8	-	Oryza sativa	core promoter element around -30 of transcription start
ZmLSD3.2	TATA-box	TATAAA	636	6	-	Helianthus annuus	core promoter element around -30 of transcription start
ZmLSD3.2	TATA-box	TATAA	637	5	-	Arabidopsis thaliana	core promoter element around -30 of transcription start
ZmLSD3.2	TATA-box	TATA	638	4	+	Arabidopsis thaliana	core promoter element around -30 of transcription start
ZmLSD3.2	TATA-box	TATA	648	4	+	Arabidopsis thaliana	core promoter element around -30 of transcription start
ZmLSD3.2	TATA-box	TATAAATA	750	8	-	Daucus carota	core promoter element around -30 of transcription start
ZmLSD3.2	TATA-box	TATAAAT	751	7	-	Brassica juncea	core promoter element around -30 of transcription start
ZmLSD3.2	TATA-box	TATAAA	752	6	-	Helianthus annuus	core promoter element around -30 of transcription start
ZmLSD3.2	TATA-box	TATAA	753	5	-	Arabidopsis thaliana	core promoter element around -30 of transcription start
ZmLSD3.2	TATA-box	TATA	754	4	+	Arabidopsis thaliana	core promoter element around -30 of transcription start
ZmLSD3.2	TATA-box	TATATTTATATTT	758	12	-	Avena sativa	core promoter element around -30 of transcription start
ZmLSD3.2	TATA-box	ATATAA	760	6	+	Brassica oleracea	core promoter element around -30 of transcription start
ZmLSD3.2	TATA-box	TATA	761	4	+	Arabidopsis thaliana	core promoter element around -30 of transcription start
ZmLSD3.2	TATA-box	ATATAT	797	6	+	Brassica napus	core promoter element around -30 of transcription start
ZmLSD3.2	TATA-box	TATA	798	4	+	Arabidopsis thaliana	core promoter element around -30 of transcription start
ZmLSD3.2	TATA-box	ATTATA	814	6	+	Brassica napus	core promoter element around -30 of transcription start
ZmLSD3.2	TATA-box	TATAA	815	5	-	Arabidopsis thaliana	core promoter element around -30 of transcription start
ZmLSD3.2	TATA-box	TATA	816	4	+	Arabidopsis thaliana	core promoter element around -30 of transcription start
ZmLSD3.2	TATA-box	ATATAT	822	6	+	Brassica napus	core promoter element around -30 of transcription start
ZmLSD3.2	TATA-box	TATATA	823	6	+	Arabidopsis thaliana	core promoter element around -30 of transcription start
ZmLSD3.2	TATA-box	ATATAT	824	6	+	Brassica napus	core promoter element around -30 of transcription start
ZmLSD3.2	TATA-box	TATA	825	4	+	Arabidopsis thaliana	core promoter element around -30 of transcription start
ZmLSD3.2	TATA-box	TATAA	853	5	-	Arabidopsis thaliana	core promoter element around -30 of transcription start
ZmLSD3.2	TATA-box	TATA	854	4	+	Arabidopsis thaliana	core promoter element around -30 of transcription start
ZmLSD3.2	TATA-box	TATA	875	4	+	Arabidopsis thaliana	core promoter element around -30 of transcription start
ZmLSD3.2	TATA-box	ATATAA	890	6	+	Brassica oleracea	core promoter element around -30 of transcription start
ZmLSD3.2	TATA-box	TATA	891	4	+	Arabidopsis thaliana	core promoter element around -30 of transcription start
ZmLSD3.2	TATA-box	TATAAAA	1004	7	-	Pisum sativum	core promoter element around -30 of transcription start
ZmLSD3.2	TATA-box	TATAAA	1005	6	-	Helianthus annuus	core promoter element around -30 of transcription start
ZmLSD3.2	TATA-box	TATATAA	1006	7	-	Arabidopsis thaliana	core promoter element around -30 of transcription start
ZmLSD3.2	TATA-box	TATATA	1007	6	-	Arabidopsis thaliana	core promoter element around -30 of transcription start
ZmLSD3.2	TATA-box	ATATAT	1008	6	-	Brassica napus	core promoter element around -30 of transcription start
ZmLSD3.2	TATA-box	TATA	1009	4	-	Arabidopsis thaliana	core promoter element around -30 of transcription start
ZmLSD3.2	TATA-box	TACATAAA	1051	8	-	Oryza sativa	core promoter element around -30 of transcription start
ZmLSD3.2	TATA-box	TATA	1066	4	-	Arabidopsis thaliana	core promoter element around -30 of transcription start
ZmLSD3.2	TATA-box	ATATAA	1181	6	+	Brassica oleracea	core promoter element around -30 of transcription start
ZmLSD3.2	TATA-box	TATA	1182	4	-	Arabidopsis thaliana	core promoter element around -30 of transcription start
ZmLSD3.2	TATA-box	ATTATA	1245	6	+	Brassica napus	core promoter element around -30 of transcription start
ZmLSD3.2	TATA-box	TATATAA	1246	7	-	Arabidopsis thaliana	core promoter element around -30 of transcription start
ZmLSD3.2	TATA-box	TATATA	1247	6	-	Arabidopsis thaliana	core promoter element around -30 of transcription start
ZmLSD3.2	TATA-box	ATATAA	1248	6	+	Brassica oleracea	core promoter element around -30 of transcription start
ZmLSD3.2	TATA-box	TATA	1249	4	-	Arabidopsis thaliana	core promoter element around -30 of transcription start
ZmLSD3.2	TATA-box	TATAAA	1355	6	-	Helianthus annuus	core promoter element around -30 of transcription start
ZmLSD3.2	TATA-box	TATAA	1356	5	-	Arabidopsis thaliana	core promoter element around -30 of transcription start
ZmLSD3.2	TATA-box	TATA	1357	4	-	Arabidopsis thaliana	core promoter element around -30 of transcription start
ZmLSD3.2	TATA-box	TATTTAAA	1368	8	-	Arabidopsis thaliana	core promoter element around -30 of transcription start
ZmLSD3.2	TATA-box	ATATAT	1555	6	-	Brassica napus	core promoter element around -30 of transcription start
ZmLSD3.2	TATA-box	TATA	1556	4	-	Arabidopsis thaliana	core promoter element around -30 of transcription start
ZmLSD3.2	TATA-box	ATATAA	1567	6	+	Brassica oleracea	core promoter element around -30 of transcription start
ZmLSD3.2	TATA-box	TATA	1568	4	-	Arabidopsis thaliana	core promoter element around -30 of transcription start
ZmLSD3.2	TGA-element	AACGAC	1571	6	+	Brassica oleracea	auxin-responsive element
ZmLSD3.3	MYB-like sequence	TAACCA	98	6	-	Arabidopsis thaliana
ZmLSD3.3	Unnamed__1	CGTGG	1729	5	-	Zea mays
ZmLSD3.3	Unnamed__1	CGTGG	1870	5	+	Zea mays
ZmLSD3.3	ARE	AAACCA	286	6	+	Zea mays	cis-acting regulatory element essential for the anaerobic induction
ZmLSD3.3	ARE	AAACCA	744	6	-	Zea mays	cis-acting regulatory element essential for the anaerobic induction
ZmLSD3.3	TATA	TATAAAAT	563	8	+	Arabidopsis thaliana
ZmLSD3.3	TATA	TATAAAAT	625	8	+	Arabidopsis thaliana
ZmLSD3.3	TATA	TATAAAAT	812	8	-	Arabidopsis thaliana
ZmLSD3.3	ABRE	CGTACGTGCA	1399	9	-	Hordeum vulgare	cis-acting element involved in the abscisic acid responsiveness
ZmLSD3.3	ABRE	CACGTG	1401	6	-	Arabidopsis thaliana	cis-acting element involved in the abscisic acid responsiveness
ZmLSD3.3	ABRE	ACGTG	1402	5	+	Arabidopsis thaliana	cis-acting element involved in the abscisic acid responsiveness
ZmLSD3.3	as-1	TGACG	1263	5	+	Arabidopsis thaliana
ZmLSD3.3	as-1	TGACG	1707	5	-	Arabidopsis thaliana
ZmLSD3.3	TGACG-motif	TGACG	1263	5	+	Hordeum vulgare	cis-acting regulatory element involved in the MeJA-responsiveness
ZmLSD3.3	TGACG-motif	TGACG	1707	5	-	Hordeum vulgare	cis-acting regulatory element involved in the MeJA-responsiveness
ZmLSD3.3	Unnamed__4	CTCC	56	4	-	Petroselinum hortense
ZmLSD3.3	Unnamed__4	CTCC	245	4	-	Petroselinum hortense
ZmLSD3.3	Unnamed__4	CTCC	376	4	-	Petroselinum hortense
ZmLSD3.3	Unnamed__4	CTCC	487	4	+	Petroselinum hortense
ZmLSD3.3	Unnamed__4	CTCC	513	4	+	Petroselinum hortense
ZmLSD3.3	Unnamed__4	CTCC	1145	4	+	Petroselinum hortense
ZmLSD3.3	Unnamed__4	CTCC	1393	4	+	Petroselinum hortense
ZmLSD3.3	Unnamed__4	CTCC	1408	4	-	Petroselinum hortense
ZmLSD3.3	Unnamed__4	CTCC	1439	4	-	Petroselinum hortense
ZmLSD3.3	Unnamed__4	CTCC	1537	4	+	Petroselinum hortense
ZmLSD3.3	Unnamed__4	CTCC	1596	4	+	Petroselinum hortense
ZmLSD3.3	Unnamed__4	CTCC	1654	4	+	Petroselinum hortense
ZmLSD3.3	Unnamed__4	CTCC	1666	4	+	Petroselinum hortense
ZmLSD3.3	Unnamed__4	CTCC	1687	4	-	Petroselinum hortense
ZmLSD3.3	Unnamed__4	CTCC	1696	4	-	Petroselinum hortense
ZmLSD3.3	Unnamed__4	CTCC	1752	4	+	Petroselinum hortense
ZmLSD3.3	Unnamed__4	CTCC	1766	4	+	Petroselinum hortense
ZmLSD3.3	AT~TATA-box	TATATA	632	6	+	Arabidopsis thaliana
ZmLSD3.3	AT~TATA-box	TATATAAA	814	8	-	Arabidopsis thaliana
ZmLSD3.3	AT~TATA-box	TATATA	816	6	+	Arabidopsis thaliana
ZmLSD3.3	AT~TATA-box	TATATA	1056	6	-	Arabidopsis thaliana
ZmLSD3.3	TGA-element	AACGAC	1380	6	+	Brassica oleracea	auxin-responsive element
ZmLSD3.3	TGA-element	AACGAC	1933	6	-	Brassica oleracea	auxin-responsive element
ZmLSD3.3	TATA-box	ccTATAAAaa	9	9	-	Arabidopsis thaliana	core promoter element around -30 of transcription start
ZmLSD3.3	TATA-box	TATA	215	4	+	Arabidopsis thaliana	core promoter element around -30 of transcription start
ZmLSD3.3	TATA-box	TACATAAA	303	8	-	Oryza sativa	core promoter element around -30 of transcription start
ZmLSD3.3	TATA-box	TATAAA	445	6	-	Helianthus annuus	core promoter element around -30 of transcription start
ZmLSD3.3	TATA-box	TATAA	446	5	-	Arabidopsis thaliana	core promoter element around -30 of transcription start
ZmLSD3.3	TATA-box	TATA	447	4	+	Arabidopsis thaliana	core promoter element around -30 of transcription start
ZmLSD3.3	TATA-box	TATA	457	4	+	Arabidopsis thaliana	core promoter element around -30 of transcription start
ZmLSD3.3	TATA-box	TATAAATA	559	8	-	Daucus carota	core promoter element around -30 of transcription start
ZmLSD3.3	TATA-box	TATAAAT	560	7	-	Brassica juncea	core promoter element around -30 of transcription start
ZmLSD3.3	TATA-box	TATAAA	561	6	-	Helianthus annuus	core promoter element around -30 of transcription start
ZmLSD3.3	TATA-box	TATAA	562	5	-	Arabidopsis thaliana	core promoter element around -30 of transcription start
ZmLSD3.3	TATA-box	TATA	563	4	+	Arabidopsis thaliana	core promoter element around -30 of transcription start
ZmLSD3.3	TATA-box	TATATTTATATTT	567	12	-	Avena sativa	core promoter element around -30 of transcription start
ZmLSD3.3	TATA-box	ATATAA	569	6	+	Brassica oleracea	core promoter element around -30 of transcription start
ZmLSD3.3	TATA-box	TATA	570	4	+	Arabidopsis thaliana	core promoter element around -30 of transcription start
ZmLSD3.3	TATA-box	ATATAT	606	6	+	Brassica napus	core promoter element around -30 of transcription start
ZmLSD3.3	TATA-box	TATA	607	4	+	Arabidopsis thaliana	core promoter element around -30 of transcription start
ZmLSD3.3	TATA-box	ATTATA	623	6	+	Brassica napus	core promoter element around -30 of transcription start
ZmLSD3.3	TATA-box	TATAA	624	5	-	Arabidopsis thaliana	core promoter element around -30 of transcription start
ZmLSD3.3	TATA-box	TATA	625	4	+	Arabidopsis thaliana	core promoter element around -30 of transcription start
ZmLSD3.3	TATA-box	ATATAT	631	6	+	Brassica napus	core promoter element around -30 of transcription start
ZmLSD3.3	TATA-box	TATATA	632	6	+	Arabidopsis thaliana	core promoter element around -30 of transcription start
ZmLSD3.3	TATA-box	ATATAT	633	6	+	Brassica napus	core promoter element around -30 of transcription start
ZmLSD3.3	TATA-box	TATA	634	4	+	Arabidopsis thaliana	core promoter element around -30 of transcription start
ZmLSD3.3	TATA-box	TATAA	662	5	-	Arabidopsis thaliana	core promoter element around -30 of transcription start
ZmLSD3.3	TATA-box	TATA	663	4	+	Arabidopsis thaliana	core promoter element around -30 of transcription start
ZmLSD3.3	TATA-box	TATA	684	4	+	Arabidopsis thaliana	core promoter element around -30 of transcription start
ZmLSD3.3	TATA-box	ATATAA	699	6	+	Brassica oleracea	core promoter element around -30 of transcription start
ZmLSD3.3	TATA-box	TATA	700	4	+	Arabidopsis thaliana	core promoter element around -30 of transcription start
ZmLSD3.3	TATA-box	TATAAAA	813	7	-	Pisum sativum	core promoter element around -30 of transcription start
ZmLSD3.3	TATA-box	TATAAA	814	6	-	Helianthus annuus	core promoter element around -30 of transcription start
ZmLSD3.3	TATA-box	TATATAA	815	7	-	Arabidopsis thaliana	core promoter element around -30 of transcription start
ZmLSD3.3	TATA-box	TATATA	816	6	+	Arabidopsis thaliana	core promoter element around -30 of transcription start
ZmLSD3.3	TATA-box	ATATAT	817	6	+	Brassica napus	core promoter element around -30 of transcription start
ZmLSD3.3	TATA-box	TATA	818	4	+	Arabidopsis thaliana	core promoter element around -30 of transcription start
ZmLSD3.3	TATA-box	TACATAAA	860	8	-	Oryza sativa	core promoter element around -30 of transcription start
ZmLSD3.3	TATA-box	TATA	875	4	+	Arabidopsis thaliana	core promoter element around -30 of transcription start
ZmLSD3.3	TATA-box	ATATAA	990	6	+	Brassica oleracea	core promoter element around -30 of transcription start
ZmLSD3.3	TATA-box	TATA	991	4	+	Arabidopsis thaliana	core promoter element around -30 of transcription start
ZmLSD3.3	TATA-box	ATTATA	1054	6	+	Brassica napus	core promoter element around -30 of transcription start
ZmLSD3.3	TATA-box	TATATAA	1055	7	-	Arabidopsis thaliana	core promoter element around -30 of transcription start
ZmLSD3.3	TATA-box	TATATA	1056	6	-	Arabidopsis thaliana	core promoter element around -30 of transcription start
ZmLSD3.3	TATA-box	ATATAA	1057	6	+	Brassica oleracea	core promoter element around -30 of transcription start
ZmLSD3.3	TATA-box	TATA	1058	4	-	Arabidopsis thaliana	core promoter element around -30 of transcription start
ZmLSD3.3	TATA-box	TATAAA	1164	6	-	Helianthus annuus	core promoter element around -30 of transcription start
ZmLSD3.3	TATA-box	TATAA	1165	5	-	Arabidopsis thaliana	core promoter element around -30 of transcription start
ZmLSD3.3	TATA-box	TATA	1166	4	-	Arabidopsis thaliana	core promoter element around -30 of transcription start
ZmLSD3.3	TATA-box	TATTTAAA	1177	8	-	Arabidopsis thaliana	core promoter element around -30 of transcription start
ZmLSD3.3	TATA-box	ATATAT	1364	6	-	Brassica napus	core promoter element around -30 of transcription start
ZmLSD3.3	TATA-box	TATA	1365	4	-	Arabidopsis thaliana	core promoter element around -30 of transcription start
ZmLSD3.3	TATA-box	ATATAA	1376	6	+	Brassica oleracea	core promoter element around -30 of transcription start
ZmLSD3.3	TATA-box	TATA	1377	4	-	Arabidopsis thaliana	core promoter element around -30 of transcription start
ZmLSD3.3	TATA-box	TATA	1816	4	-	Arabidopsis thaliana	core promoter element around -30 of transcription start
ZmLSD3.3	TCT-motif	TCTTAC	1046	6	-	Arabidopsis thaliana	part of a light responsive element
ZmLSD3.3	TCA-element	TCAGAAGAGG	1768	9	-	Brassica oleracea	cis-acting element involved in salicylic acid responsiveness
ZmLSD3.3	ATCT-motif	AATCTAATCC	1578	9	+	Pisum sativum	part of a conserved DNA module involved in light responsiveness
ZmLSD3.3		motif_sequence	56	4	-	organism	short_function
ZmLSD3.3		motif_sequence	306	4	+	organism	short_function
ZmLSD3.3		motif_sequence	1288	4	+	organism	short_function
ZmLSD3.3		motif_sequence	1396	4	+	organism	short_function
ZmLSD3.3		motif_sequence	1544	4	+	organism	short_function
ZmLSD3.3		motif_sequence	1549	4	+	organism	short_function
ZmLSD3.3		motif_sequence	1555	4	+	organism	short_function
ZmLSD3.3		motif_sequence	1594	4	+	organism	short_function
ZmLSD3.3		motif_sequence	1615	4	-	organism	short_function
ZmLSD3.3		motif_sequence	1628	4	-	organism	short_function
ZmLSD3.3		motif_sequence	1679	4	+	organism	short_function
ZmLSD3.3		motif_sequence	1712	4	-	organism	short_function
ZmLSD3.3		motif_sequence	1769	4	+	organism	short_function
ZmLSD3.3		motif_sequence	1836	4	+	organism	short_function
ZmLSD3.3	GARE-motif	TCTGTTG	195	7	+	Brassica oleracea	gibberellin-responsive element
ZmLSD3.3	CARE	CAACTCAC	252	8	-	Oryza sativa
ZmLSD3.3	CARE	CAACTCCC	510	8	+	Oryza sativa
ZmLSD3.3	CARE	CAACTCAC	1737	8	-	Oryza sativa
ZmLSD3.3	LTR	CCGAAA	1586	6	+	Hordeum vulgare	cis-acting element involved in low-temperature responsiveness
ZmLSD3.3	W box	TTGACC	1796	6	+	Arabidopsis thaliana
ZmLSD3.3	GT1-motif	GGTTAAT	1842	7	+	Avena sativa	light responsive element
ZmLSD3.3	WUN-motif	AAATTACT	297	8	-	Nicotiana glutinosa
ZmLSD3.3	Myb-binding site	CAACAG	196	6	-	Nicotiana tabacum
ZmLSD3.3	STRE	AGGGG	1534	5	-	Arabidopsis thaliana
ZmLSD3.3	STRE	AGGGG	1599	5	-	Arabidopsis thaliana
ZmLSD3.3	STRE	AGGGG	1754	5	-	Arabidopsis thaliana
ZmLSD3.3	MYC	CATTTG	522	6	-	Arabidopsis thaliana
ZmLSD3.3	MYC	CATTTG	1829	6	+	Arabidopsis thaliana
ZmLSD3.3	Box 4	ATTAAT	72	6	+	Petroselinum crispum	part of a conserved DNA module involved in light responsiveness
ZmLSD3.3	Box 4	ATTAAT	602	6	+	Petroselinum crispum	part of a conserved DNA module involved in light responsiveness
ZmLSD3.3	Box 4	ATTAAT	982	6	+	Petroselinum crispum	part of a conserved DNA module involved in light responsiveness
ZmLSD3.3	Sp1	GGGCGG	1859	6	+	Oryza sativa	light responsive element
ZmLSD3.3	G-box	CACGTG	1401	6	-	Arabidopsis thaliana	cis-acting regulatory element involved in light responsiveness
ZmLSD3.3	CGTCA-motif	CGTCA	1263	5	-	Hordeum vulgare	cis-acting regulatory element involved in the MeJA-responsiveness
ZmLSD3.3	CGTCA-motif	CGTCA	1707	5	+	Hordeum vulgare	cis-acting regulatory element involved in the MeJA-responsiveness
ZmLSD3.3	MYB	TAACCA	98	6	-	Arabidopsis thaliana
ZmLSD3.3	MYB	CAACAG	196	6	-	Arabidopsis thaliana
ZmLSD3.3	MYB	CAACCA	1877	6	-	Arabidopsis thaliana
ZmLSD3.3	G-Box	CACGTG	1401	6	-	Pisum sativum	cis-acting regulatory element involved in light responsiveness
ZmLSD3.3	LAMP-element	CTTTATCA	1479	8	-	Pisum sativum	part of a light responsive element
ZmLSD3.3	CAAT-box	CAAT	84	4	-	Nicotiana glutinosa
ZmLSD3.3	CAAT-box	CAAAT	91	5	+	Pisum sativum	common cis-acting element in promoter and enhancer regions
ZmLSD3.3	CAAT-box	CAAT	371	4	+	Nicotiana glutinosa
ZmLSD3.3	CAAT-box	CAAAT	517	5	+	Pisum sativum	common cis-acting element in promoter and enhancer regions
ZmLSD3.3	CAAT-box	CAAAT	522	5	+	Pisum sativum	common cis-acting element in promoter and enhancer regions
ZmLSD3.3	CAAT-box	CAAT	530	4	-	Nicotiana glutinosa
ZmLSD3.3	CAAT-box	CAAAT	599	5	+	Pisum sativum	common cis-acting element in promoter and enhancer regions
ZmLSD3.3	CAAT-box	CAAT	670	4	-	Nicotiana glutinosa
ZmLSD3.3	CAAT-box	CAAAT	689	5	-	Pisum sativum	common cis-acting element in promoter and enhancer regions
ZmLSD3.3	CAAT-box	CAAAT	834	5	-	Pisum sativum	common cis-acting element in promoter and enhancer regions
ZmLSD3.3	CAAT-box	CAAAT	921	5	-	Pisum sativum	common cis-acting element in promoter and enhancer regions
ZmLSD3.3	CAAT-box	CAAAT	934	5	+	Pisum sativum	common cis-acting element in promoter and enhancer regions
ZmLSD3.3	CAAT-box	CAAT	946	4	+	Nicotiana glutinosa
ZmLSD3.3	CAAT-box	CAAT	986	4	-	Nicotiana glutinosa
ZmLSD3.3	CAAT-box	CAAAT	1004	5	+	Pisum sativum	common cis-acting element in promoter and enhancer regions
ZmLSD3.3	CAAT-box	CAAAT	1031	5	-	Pisum sativum	common cis-acting element in promoter and enhancer regions
ZmLSD3.3	CAAT-box	CAAT	1106	4	+	Nicotiana glutinosa
ZmLSD3.3	CAAT-box	CCAAT	1147	5	+	Arabidopsis thaliana	common cis-acting element in promoter and enhancer regions
ZmLSD3.3	CAAT-box	CAAT	1148	4	+	Nicotiana glutinosa
ZmLSD3.3	CAAT-box	CAAT	1160	4	-	Nicotiana glutinosa
ZmLSD3.3	CAAT-box	CAAAT	1260	5	-	Pisum sativum	common cis-acting element in promoter and enhancer regions
ZmLSD3.3	CAAT-box	CAAAT	1345	5	-	Pisum sativum	common cis-acting element in promoter and enhancer regions
ZmLSD3.3	CAAT-box	CAAT	1368	4	-	Nicotiana glutinosa
ZmLSD3.3	CAAT-box	CAAT	1494	4	+	Nicotiana glutinosa
ZmLSD3.3	CAAT-box	CAAAT	1576	5	+	Pisum sativum	common cis-acting element in promoter and enhancer regions
ZmLSD3.3	CAAT-box	CCAAT	1581	5	+	Arabidopsis thaliana	common cis-acting element in promoter and enhancer regions
ZmLSD3.3	CAAT-box	CAAT	1582	4	+	Nicotiana glutinosa
ZmLSD3.3	CAAT-box	CAAT	1795	4	-	Nicotiana glutinosa
ZmLSD3.3	CAAT-box	CAAAT	1830	5	-	Pisum sativum	common cis-acting element in promoter and enhancer regions
ZmLSD3.3	CAAT-box	CCAAT	1906	5	+	Arabidopsis thaliana	common cis-acting element in promoter and enhancer regions
ZmLSD3.3	CAAT-box	CAAT	1907	4	+	Nicotiana glutinosa
ZmLSD3.3	CAAT-box	CCAAT	1990	5	-	Arabidopsis thaliana	common cis-acting element in promoter and enhancer regions
ZmLSD4.1	I-box	cGATAAGGCG	282	9	-	Zea mays	part of a light responsive element
ZmLSD4.1		motif_sequence	160	4	+	organism	short_function
ZmLSD4.1		motif_sequence	219	4	-	organism	short_function
ZmLSD4.1		motif_sequence	325	4	+	organism	short_function
ZmLSD4.1		motif_sequence	498	4	-	organism	short_function
ZmLSD4.1		motif_sequence	644	4	+	organism	short_function
ZmLSD4.1		motif_sequence	759	4	+	organism	short_function
ZmLSD4.1		motif_sequence	786	4	-	organism	short_function
ZmLSD4.1		motif_sequence	809	4	-	organism	short_function
ZmLSD4.1		motif_sequence	823	4	-	organism	short_function
ZmLSD4.1		motif_sequence	850	4	-	organism	short_function
ZmLSD4.1		motif_sequence	855	4	-	organism	short_function
ZmLSD4.1		motif_sequence	892	4	-	organism	short_function
ZmLSD4.1		motif_sequence	927	4	-	organism	short_function
ZmLSD4.1		motif_sequence	1363	4	-	organism	short_function
ZmLSD4.1		motif_sequence	1411	4	-	organism	short_function
ZmLSD4.1		motif_sequence	1672	4	+	organism	short_function
ZmLSD4.1	Unnamed__16	GCTGCCCGTC	136	9	+	Zea mays
ZmLSD4.1	Unnamed__16	GCTGCCCGTC	149	9	-	Zea mays
ZmLSD4.1	TGACG-motif	TGACG	506	5	-	Hordeum vulgare	cis-acting regulatory element involved in the MeJA-responsiveness
ZmLSD4.1	TGACG-motif	TGACG	1429	5	+	Hordeum vulgare	cis-acting regulatory element involved in the MeJA-responsiveness
ZmLSD4.1	TGACG-motif	TGACG	1862	5	+	Hordeum vulgare	cis-acting regulatory element involved in the MeJA-responsiveness
ZmLSD4.1	WRE3	CCACCT	74	6	+	Pisum sativum
ZmLSD4.1	Unnamed__4	CTCC	81	4	-	Petroselinum hortense
ZmLSD4.1	Unnamed__4	CTCC	90	4	+	Petroselinum hortense
ZmLSD4.1	Unnamed__4	CTCC	97	4	+	Petroselinum hortense
ZmLSD4.1	Unnamed__4	CTCC	103	4	-	Petroselinum hortense
ZmLSD4.1	Unnamed__4	CTCC	117	4	+	Petroselinum hortense
ZmLSD4.1	Unnamed__4	CTCC	162	4	+	Petroselinum hortense
ZmLSD4.1	Unnamed__4	CTCC	168	4	+	Petroselinum hortense
ZmLSD4.1	Unnamed__4	CTCC	174	4	+	Petroselinum hortense
ZmLSD4.1	Unnamed__4	CTCC	180	4	+	Petroselinum hortense
ZmLSD4.1	Unnamed__4	CTCC	183	4	+	Petroselinum hortense
ZmLSD4.1	Unnamed__4	CTCC	264	4	+	Petroselinum hortense
ZmLSD4.1	Unnamed__4	CTCC	267	4	+	Petroselinum hortense
ZmLSD4.1	Unnamed__4	CTCC	270	4	+	Petroselinum hortense
ZmLSD4.1	Unnamed__4	CTCC	273	4	+	Petroselinum hortense
ZmLSD4.1	Unnamed__4	CTCC	276	4	+	Petroselinum hortense
ZmLSD4.1	Unnamed__4	CTCC	279	4	+	Petroselinum hortense
ZmLSD4.1	Unnamed__4	CTCC	282	4	+	Petroselinum hortense
ZmLSD4.1	Unnamed__4	CTCC	327	4	+	Petroselinum hortense
ZmLSD4.1	Unnamed__4	CTCC	342	4	+	Petroselinum hortense
ZmLSD4.1	Unnamed__4	CTCC	369	4	-	Petroselinum hortense
ZmLSD4.1	Unnamed__4	CTCC	402	4	+	Petroselinum hortense
ZmLSD4.1	Unnamed__4	CTCC	459	4	+	Petroselinum hortense
ZmLSD4.1	Unnamed__4	CTCC	474	4	-	Petroselinum hortense
ZmLSD4.1	Unnamed__4	CTCC	483	4	+	Petroselinum hortense
ZmLSD4.1	Unnamed__4	CTCC	531	4	+	Petroselinum hortense
ZmLSD4.1	Unnamed__4	CTCC	541	4	+	Petroselinum hortense
ZmLSD4.1	Unnamed__4	CTCC	555	4	+	Petroselinum hortense
ZmLSD4.1	Unnamed__4	CTCC	594	4	+	Petroselinum hortense
ZmLSD4.1	Unnamed__4	CTCC	618	4	+	Petroselinum hortense
ZmLSD4.1	Unnamed__4	CTCC	624	4	+	Petroselinum hortense
ZmLSD4.1	Unnamed__4	CTCC	627	4	+	Petroselinum hortense
ZmLSD4.1	Unnamed__4	CTCC	646	4	+	Petroselinum hortense
ZmLSD4.1	Unnamed__4	CTCC	651	4	+	Petroselinum hortense
ZmLSD4.1	Unnamed__4	CTCC	670	4	-	Petroselinum hortense
ZmLSD4.1	Unnamed__4	CTCC	846	4	-	Petroselinum hortense
ZmLSD4.1	Unnamed__4	CTCC	888	4	-	Petroselinum hortense
ZmLSD4.1	Unnamed__4	CTCC	1106	4	+	Petroselinum hortense
ZmLSD4.1	Unnamed__4	CTCC	1123	4	+	Petroselinum hortense
ZmLSD4.1	Unnamed__4	CTCC	1131	4	+	Petroselinum hortense
ZmLSD4.1	Unnamed__4	CTCC	1228	4	+	Petroselinum hortense
ZmLSD4.1	Unnamed__4	CTCC	1411	4	-	Petroselinum hortense
ZmLSD4.1	Unnamed__4	CTCC	1853	4	+	Petroselinum hortense
ZmLSD4.1	Unnamed__4	CTCC	1922	4	+	Petroselinum hortense
ZmLSD4.1	TATA-box	TATA	1095	4	-	Arabidopsis thaliana	core promoter element around -30 of transcription start
ZmLSD4.1	TATA-box	TATA	1384	4	-	Arabidopsis thaliana	core promoter element around -30 of transcription start
ZmLSD4.1	TATA-box	TATA	1559	4	-	Arabidopsis thaliana	core promoter element around -30 of transcription start
ZmLSD4.1	TATA-box	TACAAAA	1568	7	-	Oryza sativa	core promoter element around -30 of transcription start
ZmLSD4.1	TATA-box	ATATAT	1610	6	-	Brassica napus	core promoter element around -30 of transcription start
ZmLSD4.1	TATA-box	TATA	1611	4	-	Arabidopsis thaliana	core promoter element around -30 of transcription start
ZmLSD4.1	TATA-box	TACATAAA	1669	8	-	Oryza sativa	core promoter element around -30 of transcription start
ZmLSD4.1	TATA-box	TATACA	1707	6	-	Helianthus annuus	core promoter element around -30 of transcription start
ZmLSD4.1	TATA-box	TATA	1709	4	-	Arabidopsis thaliana	core promoter element around -30 of transcription start
ZmLSD4.1	CCGTCC-box	CCGTCC	202	6	+	Petroselinum hortense
ZmLSD4.1	CCGTCC-box	CCGTCC	380	6	-	Petroselinum hortense
ZmLSD4.1	CCGTCC-box	CCGTCC	412	6	+	Petroselinum hortense
ZmLSD4.1	CCGTCC-box	CCGTCC	673	6	-	Petroselinum hortense
ZmLSD4.1	CCGTCC-box	CCGTCC	703	6	-	Petroselinum hortense
ZmLSD4.1	CCGTCC-box	CCGTCC	720	6	-	Petroselinum hortense
ZmLSD4.1	CCGTCC-box	CCGTCC	768	6	-	Petroselinum hortense
ZmLSD4.1	CCGTCC-box	CCGTCC	882	6	-	Petroselinum hortense
ZmLSD4.1	CCGTCC-box	CCGTCC	915	6	-	Petroselinum hortense
ZmLSD4.1	CCGTCC-box	CCGTCC	1881	6	+	Petroselinum hortense
ZmLSD4.1	A-box	CCGTCC	202	6	+	Petroselinum crispum	cis-acting regulatory element
ZmLSD4.1	A-box	CCGTCC	380	6	-	Petroselinum crispum	cis-acting regulatory element
ZmLSD4.1	A-box	CCGTCC	412	6	+	Petroselinum crispum	cis-acting regulatory element
ZmLSD4.1	A-box	CCGTCC	673	6	-	Petroselinum crispum	cis-acting regulatory element
ZmLSD4.1	A-box	CCGTCC	703	6	-	Petroselinum crispum	cis-acting regulatory element
ZmLSD4.1	A-box	CCGTCC	720	6	-	Petroselinum crispum	cis-acting regulatory element
ZmLSD4.1	A-box	CCGTCC	768	6	-	Petroselinum crispum	cis-acting regulatory element
ZmLSD4.1	A-box	CCGTCC	882	6	-	Petroselinum crispum	cis-acting regulatory element
ZmLSD4.1	A-box	CCGTCC	915	6	-	Petroselinum crispum	cis-acting regulatory element
ZmLSD4.1	A-box	CCGTCC	1881	6	+	Petroselinum crispum	cis-acting regulatory element
ZmLSD4.1	ABRE	GCAACGTGTC	1541	9	+	Hordeum vulgare	cis-acting element involved in the abscisic acid responsiveness
ZmLSD4.1	ABRE	ACGTG	1771	5	+	Arabidopsis thaliana	cis-acting element involved in the abscisic acid responsiveness
ZmLSD4.1	ABRE	ACGTG	1864	5	+	Arabidopsis thaliana	cis-acting element involved in the abscisic acid responsiveness
ZmLSD4.1	ABRE	TACGTGTC	1967	8	-	Oryza sativa	cis-acting element involved in the abscisic acid responsiveness
ZmLSD4.1	ABRE	ACGTG	1969	5	-	Arabidopsis thaliana	cis-acting element involved in the abscisic acid responsiveness
ZmLSD4.1	MYB recognition site	CCGTTG	870	6	-	Arabidopsis thaliana
ZmLSD4.1	as-1	TGACG	506	5	-	Arabidopsis thaliana
ZmLSD4.1	as-1	TGACG	1429	5	+	Arabidopsis thaliana
ZmLSD4.1	as-1	TGACG	1862	5	+	Arabidopsis thaliana
ZmLSD4.1	GATA-motif	AAGGATAAGG	1463	9	-	Solanum tuberosum	part of a light responsive element
ZmLSD4.1	CAT-box	GCCACT	664	6	-	Arabidopsis thaliana	cis-acting regulatory element related to meristem expression
ZmLSD4.1	Unnamed__2	CCCCGG	119	6	+	Zea mays
ZmLSD4.1	Unnamed__2	CCCCGG	318	6	+	Zea mays
ZmLSD4.1	CCAAT-box	CAACGG	870	6	+	Hordeum vulgare	MYBHv1 binding site
ZmLSD4.1	ACE	GACACGTATG	1967	10	+	Petroselinum crispum	cis-acting element involved in light responsiveness
ZmLSD4.1	GC-repeat	GGCCTCGCCACG	1016	11	+	Oryza sativa	?
ZmLSD4.1	ARE	AAACCA	1682	6	-	Zea mays	cis-acting regulatory element essential for the anaerobic induction
ZmLSD4.1	ABRE4	CACGTA	1969	6	+	Zea mays
ZmLSD4.1	CAAT-box	CAAAT	997	5	+	Pisum sativum	common cis-acting element in promoter and enhancer regions
ZmLSD4.1	CAAT-box	CAAT	1419	4	+	Nicotiana glutinosa
ZmLSD4.1	CAAT-box	CAAT	1421	4	-	Nicotiana glutinosa
ZmLSD4.1	CAAT-box	CCAAT	1489	5	-	Arabidopsis thaliana	common cis-acting element in promoter and enhancer regions
ZmLSD4.1	CAAT-box	CAAT	1502	4	+	Nicotiana glutinosa
ZmLSD4.1	CAAT-box	CCAAT	1528	5	-	Arabidopsis thaliana	common cis-acting element in promoter and enhancer regions
ZmLSD4.1	CAAT-box	CAAT	1535	4	-	Nicotiana glutinosa
ZmLSD4.1	CAAT-box	CAAT	1635	4	-	Nicotiana glutinosa
ZmLSD4.1	CAAT-box	CAAAT	1718	5	-	Pisum sativum	common cis-acting element in promoter and enhancer regions
ZmLSD4.1	CCGTCC motif	CCGTCC	202	6	+	Nicotiana tabacum
ZmLSD4.1	CCGTCC motif	CCGTCC	380	6	-	Nicotiana tabacum
ZmLSD4.1	CCGTCC motif	CCGTCC	412	6	+	Nicotiana tabacum
ZmLSD4.1	CCGTCC motif	CCGTCC	673	6	-	Nicotiana tabacum
ZmLSD4.1	CCGTCC motif	CCGTCC	703	6	-	Nicotiana tabacum
ZmLSD4.1	CCGTCC motif	CCGTCC	720	6	-	Nicotiana tabacum
ZmLSD4.1	CCGTCC motif	CCGTCC	768	6	-	Nicotiana tabacum
ZmLSD4.1	CCGTCC motif	CCGTCC	882	6	-	Nicotiana tabacum
ZmLSD4.1	CCGTCC motif	CCGTCC	915	6	-	Nicotiana tabacum
ZmLSD4.1	CCGTCC motif	CCGTCC	1881	6	+	Nicotiana tabacum
ZmLSD4.1	DRE1	ACCGAGA	236	7	-	Zea mays
ZmLSD4.1	DRE1	ACCGAGA	1235	7	-	Zea mays
ZmLSD4.1	AT~ABRE	TACGTGTC	1967	8	-	Arabidopsis thaliana
ZmLSD4.1	DRE core	GCCGAC	146	6	+	Arabidopsis thaliana
ZmLSD4.1	DRE core	GCCGAC	396	6	-	Arabidopsis thaliana
ZmLSD4.1	MYC	CATTTG	997	6	-	Arabidopsis thaliana
ZmLSD4.1	MYC	CAATTG	1419	6	-	Arabidopsis thaliana
ZmLSD4.1	MYC	CATTTG	1717	6	+	Arabidopsis thaliana
ZmLSD4.1	MYC	CATGTG	1942	6	+	Arabidopsis thaliana
ZmLSD4.1	Sp1	GGGCGG	573	6	-	Oryza sativa	light responsive element
ZmLSD4.1	Sp1	GGGCGG	577	6	-	Oryza sativa	light responsive element
ZmLSD4.1	Sp1	GGGCGG	1108	6	-	Oryza sativa	light responsive element
ZmLSD4.1	G-box	CACGTC	1863	6	-	Zea mays	cis-acting regulatory element involved in light responsiveness
ZmLSD4.1	G-box	TACGTG	1969	6	-	Arabidopsis thaliana	cis-acting regulatory element involved in light responsiveness
ZmLSD4.1	CGTCA-motif	CGTCA	506	5	+	Hordeum vulgare	cis-acting regulatory element involved in the MeJA-responsiveness
ZmLSD4.1	CGTCA-motif	CGTCA	1429	5	-	Hordeum vulgare	cis-acting regulatory element involved in the MeJA-responsiveness
ZmLSD4.1	CGTCA-motif	CGTCA	1862	5	-	Hordeum vulgare	cis-acting regulatory element involved in the MeJA-responsiveness
ZmLSD4.1	MYB	CAACCA	1582	6	-	Arabidopsis thaliana
ZmLSD4.1	MYB	CAACAG	1678	6	-	Arabidopsis thaliana
ZmLSD4.1	MYB	CAACCA	1946	6	-	Arabidopsis thaliana
ZmLSD4.1	G-Box	CACGTT	1770	6	-	Pisum sativum	cis-acting regulatory element involved in light responsiveness
ZmLSD4.1	AuxRR-core	GGTCCAT	608	7	+	Nicotiana tabacum	cis-acting regulatory element involved in auxin responsiveness
ZmLSD4.1	Myb-binding site	CAACAG	1678	6	-	Nicotiana tabacum
ZmLSD4.1	Myc	TCTCTTA	1335	7	+	Arabidopsis thaliana
ZmLSD4.1	Myc	TCTCTTA	1353	7	+	Arabidopsis thaliana
ZmLSD4.1	STRE	AGGGG	12	5	-	Arabidopsis thaliana
ZmLSD4.1	STRE	AGGGG	246	5	-	Arabidopsis thaliana
ZmLSD4.1	STRE	AGGGG	591	5	-	Arabidopsis thaliana
ZmLSD4.1	STRE	AGGGG	615	5	-	Arabidopsis thaliana
ZmLSD4.1	STRE	AGGGG	653	5	-	Arabidopsis thaliana
ZmLSD4.1	STRE	AGGGG	865	5	+	Arabidopsis thaliana
ZmLSD4.1	STRE	AGGGG	1111	5	-	Arabidopsis thaliana
ZmLSD4.1	STRE	AGGGG	1902	5	-	Arabidopsis thaliana
ZmLSD4.1	ABRE3a	TACGTG	1969	6	-	Zea mays
ZmLSD4.1	O2-site	GATGATGTGG	51	9	-	Zea mays	cis-acting regulatory element involved in zein metabolism regulation
ZmLSD4.1	O2-site	GATGATGTGG	60	9	-	Zea mays	cis-acting regulatory element involved in zein metabolism regulation
ZmLSD4.1	O2-site	GATGA(C/T)(A/G)TG(A/G)	1860	8	+	Zea mays	cis-acting regulatory element involved in zein metabolism regulation
ZmLSD4.2	MYB	CAACCA	1582	6	-	Arabidopsis thaliana
ZmLSD4.2	MYB	CAACAG	1678	6	-	Arabidopsis thaliana
ZmLSD4.2	MYB	CAACCA	1946	6	-	Arabidopsis thaliana
ZmLSD4.2	G-Box	CACGTT	1770	6	-	Pisum sativum	cis-acting regulatory element involved in light responsiveness
ZmLSD4.2	DRE core	GCCGAC	146	6	+	Arabidopsis thaliana
ZmLSD4.2	DRE core	GCCGAC	396	6	-	Arabidopsis thaliana
ZmLSD4.2	MYC	CATTTG	997	6	-	Arabidopsis thaliana
ZmLSD4.2	MYC	CAATTG	1419	6	-	Arabidopsis thaliana
ZmLSD4.2	MYC	CATTTG	1717	6	+	Arabidopsis thaliana
ZmLSD4.2	MYC	CATGTG	1942	6	+	Arabidopsis thaliana
ZmLSD4.2	G-box	CACGTC	1863	6	-	Zea mays	cis-acting regulatory element involved in light responsiveness
ZmLSD4.2	G-box	TACGTG	1969	6	-	Arabidopsis thaliana	cis-acting regulatory element involved in light responsiveness
ZmLSD4.2	Sp1	GGGCGG	573	6	-	Oryza sativa	light responsive element
ZmLSD4.2	Sp1	GGGCGG	577	6	-	Oryza sativa	light responsive element
ZmLSD4.2	Sp1	GGGCGG	1108	6	-	Oryza sativa	light responsive element
ZmLSD4.2	CGTCA-motif	CGTCA	506	5	+	Hordeum vulgare	cis-acting regulatory element involved in the MeJA-responsiveness
ZmLSD4.2	CGTCA-motif	CGTCA	1429	5	-	Hordeum vulgare	cis-acting regulatory element involved in the MeJA-responsiveness
ZmLSD4.2	CGTCA-motif	CGTCA	1862	5	-	Hordeum vulgare	cis-acting regulatory element involved in the MeJA-responsiveness
ZmLSD4.2	AT~ABRE	TACGTGTC	1967	8	-	Arabidopsis thaliana
ZmLSD4.2	ABRE4	CACGTA	1969	6	+	Zea mays
ZmLSD4.2	CAAT-box	CAAAT	997	5	+	Pisum sativum	common cis-acting element in promoter and enhancer regions
ZmLSD4.2	CAAT-box	CAAT	1419	4	+	Nicotiana glutinosa
ZmLSD4.2	CAAT-box	CAAT	1421	4	-	Nicotiana glutinosa
ZmLSD4.2	CAAT-box	CCAAT	1489	5	-	Arabidopsis thaliana	common cis-acting element in promoter and enhancer regions
ZmLSD4.2	CAAT-box	CAAT	1502	4	+	Nicotiana glutinosa
ZmLSD4.2	CAAT-box	CCAAT	1528	5	-	Arabidopsis thaliana	common cis-acting element in promoter and enhancer regions
ZmLSD4.2	CAAT-box	CAAT	1535	4	-	Nicotiana glutinosa
ZmLSD4.2	CAAT-box	CAAT	1635	4	-	Nicotiana glutinosa
ZmLSD4.2	CAAT-box	CAAAT	1718	5	-	Pisum sativum	common cis-acting element in promoter and enhancer regions
ZmLSD4.2	CCGTCC motif	CCGTCC	202	6	+	Nicotiana tabacum
ZmLSD4.2	CCGTCC motif	CCGTCC	380	6	-	Nicotiana tabacum
ZmLSD4.2	CCGTCC motif	CCGTCC	412	6	+	Nicotiana tabacum
ZmLSD4.2	CCGTCC motif	CCGTCC	673	6	-	Nicotiana tabacum
ZmLSD4.2	CCGTCC motif	CCGTCC	703	6	-	Nicotiana tabacum
ZmLSD4.2	CCGTCC motif	CCGTCC	720	6	-	Nicotiana tabacum
ZmLSD4.2	CCGTCC motif	CCGTCC	768	6	-	Nicotiana tabacum
ZmLSD4.2	CCGTCC motif	CCGTCC	882	6	-	Nicotiana tabacum
ZmLSD4.2	CCGTCC motif	CCGTCC	915	6	-	Nicotiana tabacum
ZmLSD4.2	CCGTCC motif	CCGTCC	1881	6	+	Nicotiana tabacum
ZmLSD4.2	DRE1	ACCGAGA	236	7	-	Zea mays
ZmLSD4.2	DRE1	ACCGAGA	1235	7	-	Zea mays
ZmLSD4.2	O2-site	GATGATGTGG	51	9	-	Zea mays	cis-acting regulatory element involved in zein metabolism regulation
ZmLSD4.2	O2-site	GATGATGTGG	60	9	-	Zea mays	cis-acting regulatory element involved in zein metabolism regulation
ZmLSD4.2	O2-site	GATGA(C/T)(A/G)TG(A/G)	1860	8	+	Zea mays	cis-acting regulatory element involved in zein metabolism regulation
ZmLSD4.2	ABRE3a	TACGTG	1969	6	-	Zea mays
ZmLSD4.2	Myc	TCTCTTA	1335	7	+	Arabidopsis thaliana
ZmLSD4.2	Myc	TCTCTTA	1353	7	+	Arabidopsis thaliana
ZmLSD4.2	STRE	AGGGG	12	5	-	Arabidopsis thaliana
ZmLSD4.2	STRE	AGGGG	246	5	-	Arabidopsis thaliana
ZmLSD4.2	STRE	AGGGG	591	5	-	Arabidopsis thaliana
ZmLSD4.2	STRE	AGGGG	615	5	-	Arabidopsis thaliana
ZmLSD4.2	STRE	AGGGG	653	5	-	Arabidopsis thaliana
ZmLSD4.2	STRE	AGGGG	865	5	+	Arabidopsis thaliana
ZmLSD4.2	STRE	AGGGG	1111	5	-	Arabidopsis thaliana
ZmLSD4.2	STRE	AGGGG	1902	5	-	Arabidopsis thaliana
ZmLSD4.2	AuxRR-core	GGTCCAT	608	7	+	Nicotiana tabacum	cis-acting regulatory element involved in auxin responsiveness
ZmLSD4.2	Myb-binding site	CAACAG	1678	6	-	Nicotiana tabacum
ZmLSD4.2	TATA-box	TATA	1095	4	-	Arabidopsis thaliana	core promoter element around -30 of transcription start
ZmLSD4.2	TATA-box	TATA	1384	4	-	Arabidopsis thaliana	core promoter element around -30 of transcription start
ZmLSD4.2	TATA-box	TATA	1559	4	-	Arabidopsis thaliana	core promoter element around -30 of transcription start
ZmLSD4.2	TATA-box	TACAAAA	1568	7	-	Oryza sativa	core promoter element around -30 of transcription start
ZmLSD4.2	TATA-box	ATATAT	1610	6	-	Brassica napus	core promoter element around -30 of transcription start
ZmLSD4.2	TATA-box	TATA	1611	4	-	Arabidopsis thaliana	core promoter element around -30 of transcription start
ZmLSD4.2	TATA-box	TACATAAA	1669	8	-	Oryza sativa	core promoter element around -30 of transcription start
ZmLSD4.2	TATA-box	TATACA	1707	6	-	Helianthus annuus	core promoter element around -30 of transcription start
ZmLSD4.2	TATA-box	TATA	1709	4	-	Arabidopsis thaliana	core promoter element around -30 of transcription start
ZmLSD4.2	TGACG-motif	TGACG	506	5	-	Hordeum vulgare	cis-acting regulatory element involved in the MeJA-responsiveness
ZmLSD4.2	TGACG-motif	TGACG	1429	5	+	Hordeum vulgare	cis-acting regulatory element involved in the MeJA-responsiveness
ZmLSD4.2	TGACG-motif	TGACG	1862	5	+	Hordeum vulgare	cis-acting regulatory element involved in the MeJA-responsiveness
ZmLSD4.2	WRE3	CCACCT	74	6	+	Pisum sativum
ZmLSD4.2	Unnamed__4	CTCC	81	4	-	Petroselinum hortense
ZmLSD4.2	Unnamed__4	CTCC	90	4	+	Petroselinum hortense
ZmLSD4.2	Unnamed__4	CTCC	97	4	+	Petroselinum hortense
ZmLSD4.2	Unnamed__4	CTCC	103	4	-	Petroselinum hortense
ZmLSD4.2	Unnamed__4	CTCC	117	4	+	Petroselinum hortense
ZmLSD4.2	Unnamed__4	CTCC	162	4	+	Petroselinum hortense
ZmLSD4.2	Unnamed__4	CTCC	168	4	+	Petroselinum hortense
ZmLSD4.2	Unnamed__4	CTCC	174	4	+	Petroselinum hortense
ZmLSD4.2	Unnamed__4	CTCC	180	4	+	Petroselinum hortense
ZmLSD4.2	Unnamed__4	CTCC	183	4	+	Petroselinum hortense
ZmLSD4.2	Unnamed__4	CTCC	264	4	+	Petroselinum hortense
ZmLSD4.2	Unnamed__4	CTCC	267	4	+	Petroselinum hortense
ZmLSD4.2	Unnamed__4	CTCC	270	4	+	Petroselinum hortense
ZmLSD4.2	Unnamed__4	CTCC	273	4	+	Petroselinum hortense
ZmLSD4.2	Unnamed__4	CTCC	276	4	+	Petroselinum hortense
ZmLSD4.2	Unnamed__4	CTCC	279	4	+	Petroselinum hortense
ZmLSD4.2	Unnamed__4	CTCC	282	4	+	Petroselinum hortense
ZmLSD4.2	Unnamed__4	CTCC	327	4	+	Petroselinum hortense
ZmLSD4.2	Unnamed__4	CTCC	342	4	+	Petroselinum hortense
ZmLSD4.2	Unnamed__4	CTCC	369	4	-	Petroselinum hortense
ZmLSD4.2	Unnamed__4	CTCC	402	4	+	Petroselinum hortense
ZmLSD4.2	Unnamed__4	CTCC	459	4	+	Petroselinum hortense
ZmLSD4.2	Unnamed__4	CTCC	474	4	-	Petroselinum hortense
ZmLSD4.2	Unnamed__4	CTCC	483	4	+	Petroselinum hortense
ZmLSD4.2	Unnamed__4	CTCC	531	4	+	Petroselinum hortense
ZmLSD4.2	Unnamed__4	CTCC	541	4	+	Petroselinum hortense
ZmLSD4.2	Unnamed__4	CTCC	555	4	+	Petroselinum hortense
ZmLSD4.2	Unnamed__4	CTCC	594	4	+	Petroselinum hortense
ZmLSD4.2	Unnamed__4	CTCC	618	4	+	Petroselinum hortense
ZmLSD4.2	Unnamed__4	CTCC	624	4	+	Petroselinum hortense
ZmLSD4.2	Unnamed__4	CTCC	627	4	+	Petroselinum hortense
ZmLSD4.2	Unnamed__4	CTCC	646	4	+	Petroselinum hortense
ZmLSD4.2	Unnamed__4	CTCC	651	4	+	Petroselinum hortense
ZmLSD4.2	Unnamed__4	CTCC	670	4	-	Petroselinum hortense
ZmLSD4.2	Unnamed__4	CTCC	846	4	-	Petroselinum hortense
ZmLSD4.2	Unnamed__4	CTCC	888	4	-	Petroselinum hortense
ZmLSD4.2	Unnamed__4	CTCC	1106	4	+	Petroselinum hortense
ZmLSD4.2	Unnamed__4	CTCC	1123	4	+	Petroselinum hortense
ZmLSD4.2	Unnamed__4	CTCC	1131	4	+	Petroselinum hortense
ZmLSD4.2	Unnamed__4	CTCC	1228	4	+	Petroselinum hortense
ZmLSD4.2	Unnamed__4	CTCC	1411	4	-	Petroselinum hortense
ZmLSD4.2	Unnamed__4	CTCC	1853	4	+	Petroselinum hortense
ZmLSD4.2	Unnamed__4	CTCC	1922	4	+	Petroselinum hortense
ZmLSD4.2	Unnamed__16	GCTGCCCGTC	136	9	+	Zea mays
ZmLSD4.2	Unnamed__16	GCTGCCCGTC	149	9	-	Zea mays
ZmLSD4.2		motif_sequence	160	4	+	organism	short_function
ZmLSD4.2		motif_sequence	219	4	-	organism	short_function
ZmLSD4.2		motif_sequence	325	4	+	organism	short_function
ZmLSD4.2		motif_sequence	498	4	-	organism	short_function
ZmLSD4.2		motif_sequence	644	4	+	organism	short_function
ZmLSD4.2		motif_sequence	759	4	+	organism	short_function
ZmLSD4.2		motif_sequence	786	4	-	organism	short_function
ZmLSD4.2		motif_sequence	809	4	-	organism	short_function
ZmLSD4.2		motif_sequence	823	4	-	organism	short_function
ZmLSD4.2		motif_sequence	850	4	-	organism	short_function
ZmLSD4.2		motif_sequence	855	4	-	organism	short_function
ZmLSD4.2		motif_sequence	892	4	-	organism	short_function
ZmLSD4.2		motif_sequence	927	4	-	organism	short_function
ZmLSD4.2		motif_sequence	1363	4	-	organism	short_function
ZmLSD4.2		motif_sequence	1411	4	-	organism	short_function
ZmLSD4.2		motif_sequence	1672	4	+	organism	short_function
ZmLSD4.2	I-box	cGATAAGGCG	282	9	-	Zea mays	part of a light responsive element
ZmLSD4.2	GC-repeat	GGCCTCGCCACG	1016	11	+	Oryza sativa	?
ZmLSD4.2	ARE	AAACCA	1682	6	-	Zea mays	cis-acting regulatory element essential for the anaerobic induction
ZmLSD4.2	CAT-box	GCCACT	664	6	-	Arabidopsis thaliana	cis-acting regulatory element related to meristem expression
ZmLSD4.2	CCAAT-box	CAACGG	870	6	+	Hordeum vulgare	MYBHv1 binding site
ZmLSD4.2	Unnamed__2	CCCCGG	119	6	+	Zea mays
ZmLSD4.2	Unnamed__2	CCCCGG	318	6	+	Zea mays
ZmLSD4.2	ACE	GACACGTATG	1967	10	+	Petroselinum crispum	cis-acting element involved in light responsiveness
ZmLSD4.2	ABRE	GCAACGTGTC	1541	9	+	Hordeum vulgare	cis-acting element involved in the abscisic acid responsiveness
ZmLSD4.2	ABRE	ACGTG	1771	5	+	Arabidopsis thaliana	cis-acting element involved in the abscisic acid responsiveness
ZmLSD4.2	ABRE	ACGTG	1864	5	+	Arabidopsis thaliana	cis-acting element involved in the abscisic acid responsiveness
ZmLSD4.2	ABRE	TACGTGTC	1967	8	-	Oryza sativa	cis-acting element involved in the abscisic acid responsiveness
ZmLSD4.2	ABRE	ACGTG	1969	5	-	Arabidopsis thaliana	cis-acting element involved in the abscisic acid responsiveness
ZmLSD4.2	MYB recognition site	CCGTTG	870	6	-	Arabidopsis thaliana
ZmLSD4.2	as-1	TGACG	506	5	-	Arabidopsis thaliana
ZmLSD4.2	as-1	TGACG	1429	5	+	Arabidopsis thaliana
ZmLSD4.2	as-1	TGACG	1862	5	+	Arabidopsis thaliana
ZmLSD4.2	GATA-motif	AAGGATAAGG	1463	9	-	Solanum tuberosum	part of a light responsive element
ZmLSD4.2	CCGTCC-box	CCGTCC	202	6	+	Petroselinum hortense
ZmLSD4.2	CCGTCC-box	CCGTCC	380	6	-	Petroselinum hortense
ZmLSD4.2	CCGTCC-box	CCGTCC	412	6	+	Petroselinum hortense
ZmLSD4.2	CCGTCC-box	CCGTCC	673	6	-	Petroselinum hortense
ZmLSD4.2	CCGTCC-box	CCGTCC	703	6	-	Petroselinum hortense
ZmLSD4.2	CCGTCC-box	CCGTCC	720	6	-	Petroselinum hortense
ZmLSD4.2	CCGTCC-box	CCGTCC	768	6	-	Petroselinum hortense
ZmLSD4.2	CCGTCC-box	CCGTCC	882	6	-	Petroselinum hortense
ZmLSD4.2	CCGTCC-box	CCGTCC	915	6	-	Petroselinum hortense
ZmLSD4.2	CCGTCC-box	CCGTCC	1881	6	+	Petroselinum hortense
ZmLSD4.2	A-box	CCGTCC	202	6	+	Petroselinum crispum	cis-acting regulatory element
ZmLSD4.2	A-box	CCGTCC	380	6	-	Petroselinum crispum	cis-acting regulatory element
ZmLSD4.2	A-box	CCGTCC	412	6	+	Petroselinum crispum	cis-acting regulatory element
ZmLSD4.2	A-box	CCGTCC	673	6	-	Petroselinum crispum	cis-acting regulatory element
ZmLSD4.2	A-box	CCGTCC	703	6	-	Petroselinum crispum	cis-acting regulatory element
ZmLSD4.2	A-box	CCGTCC	720	6	-	Petroselinum crispum	cis-acting regulatory element
ZmLSD4.2	A-box	CCGTCC	768	6	-	Petroselinum crispum	cis-acting regulatory element
ZmLSD4.2	A-box	CCGTCC	882	6	-	Petroselinum crispum	cis-acting regulatory element
ZmLSD4.2	A-box	CCGTCC	915	6	-	Petroselinum crispum	cis-acting regulatory element
ZmLSD4.2	A-box	CCGTCC	1881	6	+	Petroselinum crispum	cis-acting regulatory element
ZmLSD4.3	Unnamed__4	CTCC	49	4	-	Petroselinum hortense
ZmLSD4.3	Unnamed__4	CTCC	58	4	+	Petroselinum hortense
ZmLSD4.3	Unnamed__4	CTCC	65	4	+	Petroselinum hortense
ZmLSD4.3	Unnamed__4	CTCC	71	4	-	Petroselinum hortense
ZmLSD4.3	Unnamed__4	CTCC	85	4	+	Petroselinum hortense
ZmLSD4.3	Unnamed__4	CTCC	130	4	+	Petroselinum hortense
ZmLSD4.3	Unnamed__4	CTCC	136	4	+	Petroselinum hortense
ZmLSD4.3	Unnamed__4	CTCC	142	4	+	Petroselinum hortense
ZmLSD4.3	Unnamed__4	CTCC	148	4	+	Petroselinum hortense
ZmLSD4.3	Unnamed__4	CTCC	151	4	+	Petroselinum hortense
ZmLSD4.3	Unnamed__4	CTCC	232	4	+	Petroselinum hortense
ZmLSD4.3	Unnamed__4	CTCC	235	4	+	Petroselinum hortense
ZmLSD4.3	Unnamed__4	CTCC	238	4	+	Petroselinum hortense
ZmLSD4.3	Unnamed__4	CTCC	241	4	+	Petroselinum hortense
ZmLSD4.3	Unnamed__4	CTCC	244	4	+	Petroselinum hortense
ZmLSD4.3	Unnamed__4	CTCC	247	4	+	Petroselinum hortense
ZmLSD4.3	Unnamed__4	CTCC	250	4	+	Petroselinum hortense
ZmLSD4.3	Unnamed__4	CTCC	295	4	+	Petroselinum hortense
ZmLSD4.3	Unnamed__4	CTCC	310	4	+	Petroselinum hortense
ZmLSD4.3	Unnamed__4	CTCC	337	4	-	Petroselinum hortense
ZmLSD4.3	Unnamed__4	CTCC	370	4	+	Petroselinum hortense
ZmLSD4.3	Unnamed__4	CTCC	427	4	+	Petroselinum hortense
ZmLSD4.3	Unnamed__4	CTCC	442	4	-	Petroselinum hortense
ZmLSD4.3	Unnamed__4	CTCC	451	4	+	Petroselinum hortense
ZmLSD4.3	Unnamed__4	CTCC	499	4	+	Petroselinum hortense
ZmLSD4.3	Unnamed__4	CTCC	509	4	+	Petroselinum hortense
ZmLSD4.3	Unnamed__4	CTCC	523	4	+	Petroselinum hortense
ZmLSD4.3	Unnamed__4	CTCC	562	4	+	Petroselinum hortense
ZmLSD4.3	Unnamed__4	CTCC	586	4	+	Petroselinum hortense
ZmLSD4.3	Unnamed__4	CTCC	592	4	+	Petroselinum hortense
ZmLSD4.3	Unnamed__4	CTCC	595	4	+	Petroselinum hortense
ZmLSD4.3	Unnamed__4	CTCC	614	4	+	Petroselinum hortense
ZmLSD4.3	Unnamed__4	CTCC	619	4	+	Petroselinum hortense
ZmLSD4.3	Unnamed__4	CTCC	638	4	-	Petroselinum hortense
ZmLSD4.3	Unnamed__4	CTCC	814	4	-	Petroselinum hortense
ZmLSD4.3	Unnamed__4	CTCC	856	4	-	Petroselinum hortense
ZmLSD4.3	Unnamed__4	CTCC	1074	4	+	Petroselinum hortense
ZmLSD4.3	Unnamed__4	CTCC	1091	4	+	Petroselinum hortense
ZmLSD4.3	Unnamed__4	CTCC	1099	4	+	Petroselinum hortense
ZmLSD4.3	Unnamed__4	CTCC	1196	4	+	Petroselinum hortense
ZmLSD4.3	Unnamed__4	CTCC	1379	4	-	Petroselinum hortense
ZmLSD4.3	Unnamed__4	CTCC	1821	4	+	Petroselinum hortense
ZmLSD4.3	Unnamed__4	CTCC	1890	4	+	Petroselinum hortense
ZmLSD4.3	WRE3	CCACCT	42	6	+	Pisum sativum
ZmLSD4.3	TGACG-motif	TGACG	474	5	-	Hordeum vulgare	cis-acting regulatory element involved in the MeJA-responsiveness
ZmLSD4.3	TGACG-motif	TGACG	1397	5	+	Hordeum vulgare	cis-acting regulatory element involved in the MeJA-responsiveness
ZmLSD4.3	TGACG-motif	TGACG	1830	5	+	Hordeum vulgare	cis-acting regulatory element involved in the MeJA-responsiveness
ZmLSD4.3	TATA-box	TATA	1063	4	-	Arabidopsis thaliana	core promoter element around -30 of transcription start
ZmLSD4.3	TATA-box	TATA	1352	4	-	Arabidopsis thaliana	core promoter element around -30 of transcription start
ZmLSD4.3	TATA-box	TATA	1527	4	-	Arabidopsis thaliana	core promoter element around -30 of transcription start
ZmLSD4.3	TATA-box	TACAAAA	1536	7	-	Oryza sativa	core promoter element around -30 of transcription start
ZmLSD4.3	TATA-box	ATATAT	1578	6	-	Brassica napus	core promoter element around -30 of transcription start
ZmLSD4.3	TATA-box	TATA	1579	4	-	Arabidopsis thaliana	core promoter element around -30 of transcription start
ZmLSD4.3	TATA-box	TACATAAA	1637	8	-	Oryza sativa	core promoter element around -30 of transcription start
ZmLSD4.3	TATA-box	TATACA	1675	6	-	Helianthus annuus	core promoter element around -30 of transcription start
ZmLSD4.3	TATA-box	TATA	1677	4	-	Arabidopsis thaliana	core promoter element around -30 of transcription start
ZmLSD4.3	I-box	cGATAAGGCG	250	9	-	Zea mays	part of a light responsive element
ZmLSD4.3		motif_sequence	128	4	+	organism	short_function
ZmLSD4.3		motif_sequence	187	4	-	organism	short_function
ZmLSD4.3		motif_sequence	293	4	+	organism	short_function
ZmLSD4.3		motif_sequence	466	4	-	organism	short_function
ZmLSD4.3		motif_sequence	612	4	+	organism	short_function
ZmLSD4.3		motif_sequence	727	4	+	organism	short_function
ZmLSD4.3		motif_sequence	754	4	-	organism	short_function
ZmLSD4.3		motif_sequence	777	4	-	organism	short_function
ZmLSD4.3		motif_sequence	791	4	-	organism	short_function
ZmLSD4.3		motif_sequence	818	4	-	organism	short_function
ZmLSD4.3		motif_sequence	823	4	-	organism	short_function
ZmLSD4.3		motif_sequence	860	4	-	organism	short_function
ZmLSD4.3		motif_sequence	895	4	-	organism	short_function
ZmLSD4.3		motif_sequence	1331	4	-	organism	short_function
ZmLSD4.3		motif_sequence	1379	4	-	organism	short_function
ZmLSD4.3		motif_sequence	1640	4	+	organism	short_function
ZmLSD4.3	Unnamed__16	GCTGCCCGTC	104	9	+	Zea mays
ZmLSD4.3	Unnamed__16	GCTGCCCGTC	117	9	-	Zea mays
ZmLSD4.3	CCAAT-box	CAACGG	838	6	+	Hordeum vulgare	MYBHv1 binding site
ZmLSD4.3	ACE	GACACGTATG	1935	10	+	Petroselinum crispum	cis-acting element involved in light responsiveness
ZmLSD4.3	Unnamed__2	CCCCGG	87	6	+	Zea mays
ZmLSD4.3	Unnamed__2	CCCCGG	286	6	+	Zea mays
ZmLSD4.3	CAT-box	GCCACT	632	6	-	Arabidopsis thaliana	cis-acting regulatory element related to meristem expression
ZmLSD4.3	ARE	AAACCA	1650	6	-	Zea mays	cis-acting regulatory element essential for the anaerobic induction
ZmLSD4.3	GC-repeat	GGCCTCGCCACG	984	11	+	Oryza sativa	?
ZmLSD4.3	A-box	CCGTCC	170	6	+	Petroselinum crispum	cis-acting regulatory element
ZmLSD4.3	A-box	CCGTCC	348	6	-	Petroselinum crispum	cis-acting regulatory element
ZmLSD4.3	A-box	CCGTCC	380	6	+	Petroselinum crispum	cis-acting regulatory element
ZmLSD4.3	A-box	CCGTCC	641	6	-	Petroselinum crispum	cis-acting regulatory element
ZmLSD4.3	A-box	CCGTCC	671	6	-	Petroselinum crispum	cis-acting regulatory element
ZmLSD4.3	A-box	CCGTCC	688	6	-	Petroselinum crispum	cis-acting regulatory element
ZmLSD4.3	A-box	CCGTCC	736	6	-	Petroselinum crispum	cis-acting regulatory element
ZmLSD4.3	A-box	CCGTCC	850	6	-	Petroselinum crispum	cis-acting regulatory element
ZmLSD4.3	A-box	CCGTCC	883	6	-	Petroselinum crispum	cis-acting regulatory element
ZmLSD4.3	A-box	CCGTCC	1849	6	+	Petroselinum crispum	cis-acting regulatory element
ZmLSD4.3	CCGTCC-box	CCGTCC	170	6	+	Petroselinum hortense
ZmLSD4.3	CCGTCC-box	CCGTCC	348	6	-	Petroselinum hortense
ZmLSD4.3	CCGTCC-box	CCGTCC	380	6	+	Petroselinum hortense
ZmLSD4.3	CCGTCC-box	CCGTCC	641	6	-	Petroselinum hortense
ZmLSD4.3	CCGTCC-box	CCGTCC	671	6	-	Petroselinum hortense
ZmLSD4.3	CCGTCC-box	CCGTCC	688	6	-	Petroselinum hortense
ZmLSD4.3	CCGTCC-box	CCGTCC	736	6	-	Petroselinum hortense
ZmLSD4.3	CCGTCC-box	CCGTCC	850	6	-	Petroselinum hortense
ZmLSD4.3	CCGTCC-box	CCGTCC	883	6	-	Petroselinum hortense
ZmLSD4.3	CCGTCC-box	CCGTCC	1849	6	+	Petroselinum hortense
ZmLSD4.3	GATA-motif	AAGGATAAGG	1431	9	-	Solanum tuberosum	part of a light responsive element
ZmLSD4.3	as-1	TGACG	474	5	-	Arabidopsis thaliana
ZmLSD4.3	as-1	TGACG	1397	5	+	Arabidopsis thaliana
ZmLSD4.3	as-1	TGACG	1830	5	+	Arabidopsis thaliana
ZmLSD4.3	ABRE	GCAACGTGTC	1509	9	+	Hordeum vulgare	cis-acting element involved in the abscisic acid responsiveness
ZmLSD4.3	ABRE	ACGTG	1739	5	+	Arabidopsis thaliana	cis-acting element involved in the abscisic acid responsiveness
ZmLSD4.3	ABRE	ACGTG	1832	5	+	Arabidopsis thaliana	cis-acting element involved in the abscisic acid responsiveness
ZmLSD4.3	ABRE	TACGTGTC	1935	8	-	Oryza sativa	cis-acting element involved in the abscisic acid responsiveness
ZmLSD4.3	ABRE	ACGTG	1937	5	-	Arabidopsis thaliana	cis-acting element involved in the abscisic acid responsiveness
ZmLSD4.3	MYB recognition site	CCGTTG	838	6	-	Arabidopsis thaliana
ZmLSD4.3	CGTCA-motif	CGTCA	474	5	+	Hordeum vulgare	cis-acting regulatory element involved in the MeJA-responsiveness
ZmLSD4.3	CGTCA-motif	CGTCA	1397	5	-	Hordeum vulgare	cis-acting regulatory element involved in the MeJA-responsiveness
ZmLSD4.3	CGTCA-motif	CGTCA	1830	5	-	Hordeum vulgare	cis-acting regulatory element involved in the MeJA-responsiveness
ZmLSD4.3	G-box	CACGTC	1831	6	-	Zea mays	cis-acting regulatory element involved in light responsiveness
ZmLSD4.3	G-box	TACGTG	1937	6	-	Arabidopsis thaliana	cis-acting regulatory element involved in light responsiveness
ZmLSD4.3	Sp1	GGGCGG	541	6	-	Oryza sativa	light responsive element
ZmLSD4.3	Sp1	GGGCGG	545	6	-	Oryza sativa	light responsive element
ZmLSD4.3	Sp1	GGGCGG	1076	6	-	Oryza sativa	light responsive element
ZmLSD4.3	MYC	CATTTG	965	6	-	Arabidopsis thaliana
ZmLSD4.3	MYC	CAATTG	1387	6	-	Arabidopsis thaliana
ZmLSD4.3	MYC	CATTTG	1685	6	+	Arabidopsis thaliana
ZmLSD4.3	MYC	CATGTG	1910	6	+	Arabidopsis thaliana
ZmLSD4.3	DRE core	GCCGAC	114	6	+	Arabidopsis thaliana
ZmLSD4.3	DRE core	GCCGAC	364	6	-	Arabidopsis thaliana
ZmLSD4.3	G-Box	CACGTT	1738	6	-	Pisum sativum	cis-acting regulatory element involved in light responsiveness
ZmLSD4.3	MYB	CAACCA	1550	6	-	Arabidopsis thaliana
ZmLSD4.3	MYB	CAACAG	1646	6	-	Arabidopsis thaliana
ZmLSD4.3	MYB	CAACCA	1914	6	-	Arabidopsis thaliana
ZmLSD4.3	DRE1	ACCGAGA	204	7	-	Zea mays
ZmLSD4.3	DRE1	ACCGAGA	1203	7	-	Zea mays
ZmLSD4.3	CCGTCC motif	CCGTCC	170	6	+	Nicotiana tabacum
ZmLSD4.3	CCGTCC motif	CCGTCC	348	6	-	Nicotiana tabacum
ZmLSD4.3	CCGTCC motif	CCGTCC	380	6	+	Nicotiana tabacum
ZmLSD4.3	CCGTCC motif	CCGTCC	641	6	-	Nicotiana tabacum
ZmLSD4.3	CCGTCC motif	CCGTCC	671	6	-	Nicotiana tabacum
ZmLSD4.3	CCGTCC motif	CCGTCC	688	6	-	Nicotiana tabacum
ZmLSD4.3	CCGTCC motif	CCGTCC	736	6	-	Nicotiana tabacum
ZmLSD4.3	CCGTCC motif	CCGTCC	850	6	-	Nicotiana tabacum
ZmLSD4.3	CCGTCC motif	CCGTCC	883	6	-	Nicotiana tabacum
ZmLSD4.3	CCGTCC motif	CCGTCC	1849	6	+	Nicotiana tabacum
ZmLSD4.3	CAAT-box	CAAAT	965	5	+	Pisum sativum	common cis-acting element in promoter and enhancer regions
ZmLSD4.3	CAAT-box	CAAT	1387	4	+	Nicotiana glutinosa
ZmLSD4.3	CAAT-box	CAAT	1389	4	-	Nicotiana glutinosa
ZmLSD4.3	CAAT-box	CCAAT	1457	5	-	Arabidopsis thaliana	common cis-acting element in promoter and enhancer regions
ZmLSD4.3	CAAT-box	CAAT	1470	4	+	Nicotiana glutinosa
ZmLSD4.3	CAAT-box	CCAAT	1496	5	-	Arabidopsis thaliana	common cis-acting element in promoter and enhancer regions
ZmLSD4.3	CAAT-box	CAAT	1503	4	-	Nicotiana glutinosa
ZmLSD4.3	CAAT-box	CAAT	1603	4	-	Nicotiana glutinosa
ZmLSD4.3	CAAT-box	CAAAT	1686	5	-	Pisum sativum	common cis-acting element in promoter and enhancer regions
ZmLSD4.3	ABRE4	CACGTA	1937	6	+	Zea mays
ZmLSD4.3	AT~ABRE	TACGTGTC	1935	8	-	Arabidopsis thaliana
ZmLSD4.3	ABRE3a	TACGTG	1937	6	-	Zea mays
ZmLSD4.3	O2-site	GATGATGTGG	19	9	-	Zea mays	cis-acting regulatory element involved in zein metabolism regulation
ZmLSD4.3	O2-site	GATGATGTGG	28	9	-	Zea mays	cis-acting regulatory element involved in zein metabolism regulation
ZmLSD4.3	O2-site	GATGA(C/T)(A/G)TG(A/G)	1828	8	+	Zea mays	cis-acting regulatory element involved in zein metabolism regulation
ZmLSD4.3	W box	TTGACC	1994	6	+	Arabidopsis thaliana
ZmLSD4.3	Myb-binding site	CAACAG	1646	6	-	Nicotiana tabacum
ZmLSD4.3	AuxRR-core	GGTCCAT	576	7	+	Nicotiana tabacum	cis-acting regulatory element involved in auxin responsiveness
ZmLSD4.3	STRE	AGGGG	214	5	-	Arabidopsis thaliana
ZmLSD4.3	STRE	AGGGG	559	5	-	Arabidopsis thaliana
ZmLSD4.3	STRE	AGGGG	583	5	-	Arabidopsis thaliana
ZmLSD4.3	STRE	AGGGG	621	5	-	Arabidopsis thaliana
ZmLSD4.3	STRE	AGGGG	833	5	+	Arabidopsis thaliana
ZmLSD4.3	STRE	AGGGG	1079	5	-	Arabidopsis thaliana
ZmLSD4.3	STRE	AGGGG	1870	5	-	Arabidopsis thaliana
ZmLSD4.3	Myc	TCTCTTA	1303	7	+	Arabidopsis thaliana
ZmLSD4.3	Myc	TCTCTTA	1321	7	+	Arabidopsis thaliana
ZmLSD4.4	O2-site	GATGATGTGG	19	9	-	Zea mays	cis-acting regulatory element involved in zein metabolism regulation
ZmLSD4.4	O2-site	GATGATGTGG	28	9	-	Zea mays	cis-acting regulatory element involved in zein metabolism regulation
ZmLSD4.4	O2-site	GATGA(C/T)(A/G)TG(A/G)	1828	8	+	Zea mays	cis-acting regulatory element involved in zein metabolism regulation
ZmLSD4.4	W box	TTGACC	1994	6	+	Arabidopsis thaliana
ZmLSD4.4	ABRE3a	TACGTG	1937	6	-	Zea mays
ZmLSD4.4	STRE	AGGGG	214	5	-	Arabidopsis thaliana
ZmLSD4.4	STRE	AGGGG	559	5	-	Arabidopsis thaliana
ZmLSD4.4	STRE	AGGGG	583	5	-	Arabidopsis thaliana
ZmLSD4.4	STRE	AGGGG	621	5	-	Arabidopsis thaliana
ZmLSD4.4	STRE	AGGGG	833	5	+	Arabidopsis thaliana
ZmLSD4.4	STRE	AGGGG	1079	5	-	Arabidopsis thaliana
ZmLSD4.4	STRE	AGGGG	1870	5	-	Arabidopsis thaliana
ZmLSD4.4	Myc	TCTCTTA	1303	7	+	Arabidopsis thaliana
ZmLSD4.4	Myc	TCTCTTA	1321	7	+	Arabidopsis thaliana
ZmLSD4.4	Myb-binding site	CAACAG	1646	6	-	Nicotiana tabacum
ZmLSD4.4	AuxRR-core	GGTCCAT	576	7	+	Nicotiana tabacum	cis-acting regulatory element involved in auxin responsiveness
ZmLSD4.4	G-Box	CACGTT	1738	6	-	Pisum sativum	cis-acting regulatory element involved in light responsiveness
ZmLSD4.4	MYB	CAACCA	1550	6	-	Arabidopsis thaliana
ZmLSD4.4	MYB	CAACAG	1646	6	-	Arabidopsis thaliana
ZmLSD4.4	MYB	CAACCA	1914	6	-	Arabidopsis thaliana
ZmLSD4.4	CGTCA-motif	CGTCA	474	5	+	Hordeum vulgare	cis-acting regulatory element involved in the MeJA-responsiveness
ZmLSD4.4	CGTCA-motif	CGTCA	1397	5	-	Hordeum vulgare	cis-acting regulatory element involved in the MeJA-responsiveness
ZmLSD4.4	CGTCA-motif	CGTCA	1830	5	-	Hordeum vulgare	cis-acting regulatory element involved in the MeJA-responsiveness
ZmLSD4.4	G-box	CACGTC	1831	6	-	Zea mays	cis-acting regulatory element involved in light responsiveness
ZmLSD4.4	G-box	TACGTG	1937	6	-	Arabidopsis thaliana	cis-acting regulatory element involved in light responsiveness
ZmLSD4.4	Sp1	GGGCGG	541	6	-	Oryza sativa	light responsive element
ZmLSD4.4	Sp1	GGGCGG	545	6	-	Oryza sativa	light responsive element
ZmLSD4.4	Sp1	GGGCGG	1076	6	-	Oryza sativa	light responsive element
ZmLSD4.4	MYC	CATTTG	965	6	-	Arabidopsis thaliana
ZmLSD4.4	MYC	CAATTG	1387	6	-	Arabidopsis thaliana
ZmLSD4.4	MYC	CATTTG	1685	6	+	Arabidopsis thaliana
ZmLSD4.4	MYC	CATGTG	1910	6	+	Arabidopsis thaliana
ZmLSD4.4	DRE core	GCCGAC	114	6	+	Arabidopsis thaliana
ZmLSD4.4	DRE core	GCCGAC	364	6	-	Arabidopsis thaliana
ZmLSD4.4	AT~ABRE	TACGTGTC	1935	8	-	Arabidopsis thaliana
ZmLSD4.4	DRE1	ACCGAGA	204	7	-	Zea mays
ZmLSD4.4	DRE1	ACCGAGA	1203	7	-	Zea mays
ZmLSD4.4	CCGTCC motif	CCGTCC	170	6	+	Nicotiana tabacum
ZmLSD4.4	CCGTCC motif	CCGTCC	348	6	-	Nicotiana tabacum
ZmLSD4.4	CCGTCC motif	CCGTCC	380	6	+	Nicotiana tabacum
ZmLSD4.4	CCGTCC motif	CCGTCC	641	6	-	Nicotiana tabacum
ZmLSD4.4	CCGTCC motif	CCGTCC	671	6	-	Nicotiana tabacum
ZmLSD4.4	CCGTCC motif	CCGTCC	688	6	-	Nicotiana tabacum
ZmLSD4.4	CCGTCC motif	CCGTCC	736	6	-	Nicotiana tabacum
ZmLSD4.4	CCGTCC motif	CCGTCC	850	6	-	Nicotiana tabacum
ZmLSD4.4	CCGTCC motif	CCGTCC	883	6	-	Nicotiana tabacum
ZmLSD4.4	CCGTCC motif	CCGTCC	1849	6	+	Nicotiana tabacum
ZmLSD4.4	ABRE4	CACGTA	1937	6	+	Zea mays
ZmLSD4.4	CAAT-box	CAAAT	965	5	+	Pisum sativum	common cis-acting element in promoter and enhancer regions
ZmLSD4.4	CAAT-box	CAAT	1387	4	+	Nicotiana glutinosa
ZmLSD4.4	CAAT-box	CAAT	1389	4	-	Nicotiana glutinosa
ZmLSD4.4	CAAT-box	CCAAT	1457	5	-	Arabidopsis thaliana	common cis-acting element in promoter and enhancer regions
ZmLSD4.4	CAAT-box	CAAT	1470	4	+	Nicotiana glutinosa
ZmLSD4.4	CAAT-box	CCAAT	1496	5	-	Arabidopsis thaliana	common cis-acting element in promoter and enhancer regions
ZmLSD4.4	CAAT-box	CAAT	1503	4	-	Nicotiana glutinosa
ZmLSD4.4	CAAT-box	CAAT	1603	4	-	Nicotiana glutinosa
ZmLSD4.4	CAAT-box	CAAAT	1686	5	-	Pisum sativum	common cis-acting element in promoter and enhancer regions
ZmLSD4.4	ARE	AAACCA	1650	6	-	Zea mays	cis-acting regulatory element essential for the anaerobic induction
ZmLSD4.4	GC-repeat	GGCCTCGCCACG	984	11	+	Oryza sativa	?
ZmLSD4.4	ACE	GACACGTATG	1935	10	+	Petroselinum crispum	cis-acting element involved in light responsiveness
ZmLSD4.4	Unnamed__2	CCCCGG	87	6	+	Zea mays
ZmLSD4.4	Unnamed__2	CCCCGG	286	6	+	Zea mays
ZmLSD4.4	CCAAT-box	CAACGG	838	6	+	Hordeum vulgare	MYBHv1 binding site
ZmLSD4.4	CAT-box	GCCACT	632	6	-	Arabidopsis thaliana	cis-acting regulatory element related to meristem expression
ZmLSD4.4	as-1	TGACG	474	5	-	Arabidopsis thaliana
ZmLSD4.4	as-1	TGACG	1397	5	+	Arabidopsis thaliana
ZmLSD4.4	as-1	TGACG	1830	5	+	Arabidopsis thaliana
ZmLSD4.4	GATA-motif	AAGGATAAGG	1431	9	-	Solanum tuberosum	part of a light responsive element
ZmLSD4.4	ABRE	GCAACGTGTC	1509	9	+	Hordeum vulgare	cis-acting element involved in the abscisic acid responsiveness
ZmLSD4.4	ABRE	ACGTG	1739	5	+	Arabidopsis thaliana	cis-acting element involved in the abscisic acid responsiveness
ZmLSD4.4	ABRE	ACGTG	1832	5	+	Arabidopsis thaliana	cis-acting element involved in the abscisic acid responsiveness
ZmLSD4.4	ABRE	TACGTGTC	1935	8	-	Oryza sativa	cis-acting element involved in the abscisic acid responsiveness
ZmLSD4.4	ABRE	ACGTG	1937	5	-	Arabidopsis thaliana	cis-acting element involved in the abscisic acid responsiveness
ZmLSD4.4	MYB recognition site	CCGTTG	838	6	-	Arabidopsis thaliana
ZmLSD4.4	A-box	CCGTCC	170	6	+	Petroselinum crispum	cis-acting regulatory element
ZmLSD4.4	A-box	CCGTCC	348	6	-	Petroselinum crispum	cis-acting regulatory element
ZmLSD4.4	A-box	CCGTCC	380	6	+	Petroselinum crispum	cis-acting regulatory element
ZmLSD4.4	A-box	CCGTCC	641	6	-	Petroselinum crispum	cis-acting regulatory element
ZmLSD4.4	A-box	CCGTCC	671	6	-	Petroselinum crispum	cis-acting regulatory element
ZmLSD4.4	A-box	CCGTCC	688	6	-	Petroselinum crispum	cis-acting regulatory element
ZmLSD4.4	A-box	CCGTCC	736	6	-	Petroselinum crispum	cis-acting regulatory element
ZmLSD4.4	A-box	CCGTCC	850	6	-	Petroselinum crispum	cis-acting regulatory element
ZmLSD4.4	A-box	CCGTCC	883	6	-	Petroselinum crispum	cis-acting regulatory element
ZmLSD4.4	A-box	CCGTCC	1849	6	+	Petroselinum crispum	cis-acting regulatory element
ZmLSD4.4	CCGTCC-box	CCGTCC	170	6	+	Petroselinum hortense
ZmLSD4.4	CCGTCC-box	CCGTCC	348	6	-	Petroselinum hortense
ZmLSD4.4	CCGTCC-box	CCGTCC	380	6	+	Petroselinum hortense
ZmLSD4.4	CCGTCC-box	CCGTCC	641	6	-	Petroselinum hortense
ZmLSD4.4	CCGTCC-box	CCGTCC	671	6	-	Petroselinum hortense
ZmLSD4.4	CCGTCC-box	CCGTCC	688	6	-	Petroselinum hortense
ZmLSD4.4	CCGTCC-box	CCGTCC	736	6	-	Petroselinum hortense
ZmLSD4.4	CCGTCC-box	CCGTCC	850	6	-	Petroselinum hortense
ZmLSD4.4	CCGTCC-box	CCGTCC	883	6	-	Petroselinum hortense
ZmLSD4.4	CCGTCC-box	CCGTCC	1849	6	+	Petroselinum hortense
ZmLSD4.4	TATA-box	TATA	1063	4	-	Arabidopsis thaliana	core promoter element around -30 of transcription start
ZmLSD4.4	TATA-box	TATA	1352	4	-	Arabidopsis thaliana	core promoter element around -30 of transcription start
ZmLSD4.4	TATA-box	TATA	1527	4	-	Arabidopsis thaliana	core promoter element around -30 of transcription start
ZmLSD4.4	TATA-box	TACAAAA	1536	7	-	Oryza sativa	core promoter element around -30 of transcription start
ZmLSD4.4	TATA-box	ATATAT	1578	6	-	Brassica napus	core promoter element around -30 of transcription start
ZmLSD4.4	TATA-box	TATA	1579	4	-	Arabidopsis thaliana	core promoter element around -30 of transcription start
ZmLSD4.4	TATA-box	TACATAAA	1637	8	-	Oryza sativa	core promoter element around -30 of transcription start
ZmLSD4.4	TATA-box	TATACA	1675	6	-	Helianthus annuus	core promoter element around -30 of transcription start
ZmLSD4.4	TATA-box	TATA	1677	4	-	Arabidopsis thaliana	core promoter element around -30 of transcription start
ZmLSD4.4	WRE3	CCACCT	42	6	+	Pisum sativum
ZmLSD4.4	Unnamed__4	CTCC	49	4	-	Petroselinum hortense
ZmLSD4.4	Unnamed__4	CTCC	58	4	+	Petroselinum hortense
ZmLSD4.4	Unnamed__4	CTCC	65	4	+	Petroselinum hortense
ZmLSD4.4	Unnamed__4	CTCC	71	4	-	Petroselinum hortense
ZmLSD4.4	Unnamed__4	CTCC	85	4	+	Petroselinum hortense
ZmLSD4.4	Unnamed__4	CTCC	130	4	+	Petroselinum hortense
ZmLSD4.4	Unnamed__4	CTCC	136	4	+	Petroselinum hortense
ZmLSD4.4	Unnamed__4	CTCC	142	4	+	Petroselinum hortense
ZmLSD4.4	Unnamed__4	CTCC	148	4	+	Petroselinum hortense
ZmLSD4.4	Unnamed__4	CTCC	151	4	+	Petroselinum hortense
ZmLSD4.4	Unnamed__4	CTCC	232	4	+	Petroselinum hortense
ZmLSD4.4	Unnamed__4	CTCC	235	4	+	Petroselinum hortense
ZmLSD4.4	Unnamed__4	CTCC	238	4	+	Petroselinum hortense
ZmLSD4.4	Unnamed__4	CTCC	241	4	+	Petroselinum hortense
ZmLSD4.4	Unnamed__4	CTCC	244	4	+	Petroselinum hortense
ZmLSD4.4	Unnamed__4	CTCC	247	4	+	Petroselinum hortense
ZmLSD4.4	Unnamed__4	CTCC	250	4	+	Petroselinum hortense
ZmLSD4.4	Unnamed__4	CTCC	295	4	+	Petroselinum hortense
ZmLSD4.4	Unnamed__4	CTCC	310	4	+	Petroselinum hortense
ZmLSD4.4	Unnamed__4	CTCC	337	4	-	Petroselinum hortense
ZmLSD4.4	Unnamed__4	CTCC	370	4	+	Petroselinum hortense
ZmLSD4.4	Unnamed__4	CTCC	427	4	+	Petroselinum hortense
ZmLSD4.4	Unnamed__4	CTCC	442	4	-	Petroselinum hortense
ZmLSD4.4	Unnamed__4	CTCC	451	4	+	Petroselinum hortense
ZmLSD4.4	Unnamed__4	CTCC	499	4	+	Petroselinum hortense
ZmLSD4.4	Unnamed__4	CTCC	509	4	+	Petroselinum hortense
ZmLSD4.4	Unnamed__4	CTCC	523	4	+	Petroselinum hortense
ZmLSD4.4	Unnamed__4	CTCC	562	4	+	Petroselinum hortense
ZmLSD4.4	Unnamed__4	CTCC	586	4	+	Petroselinum hortense
ZmLSD4.4	Unnamed__4	CTCC	592	4	+	Petroselinum hortense
ZmLSD4.4	Unnamed__4	CTCC	595	4	+	Petroselinum hortense
ZmLSD4.4	Unnamed__4	CTCC	614	4	+	Petroselinum hortense
ZmLSD4.4	Unnamed__4	CTCC	619	4	+	Petroselinum hortense
ZmLSD4.4	Unnamed__4	CTCC	638	4	-	Petroselinum hortense
ZmLSD4.4	Unnamed__4	CTCC	814	4	-	Petroselinum hortense
ZmLSD4.4	Unnamed__4	CTCC	856	4	-	Petroselinum hortense
ZmLSD4.4	Unnamed__4	CTCC	1074	4	+	Petroselinum hortense
ZmLSD4.4	Unnamed__4	CTCC	1091	4	+	Petroselinum hortense
ZmLSD4.4	Unnamed__4	CTCC	1099	4	+	Petroselinum hortense
ZmLSD4.4	Unnamed__4	CTCC	1196	4	+	Petroselinum hortense
ZmLSD4.4	Unnamed__4	CTCC	1379	4	-	Petroselinum hortense
ZmLSD4.4	Unnamed__4	CTCC	1821	4	+	Petroselinum hortense
ZmLSD4.4	Unnamed__4	CTCC	1890	4	+	Petroselinum hortense
ZmLSD4.4	TGACG-motif	TGACG	474	5	-	Hordeum vulgare	cis-acting regulatory element involved in the MeJA-responsiveness
ZmLSD4.4	TGACG-motif	TGACG	1397	5	+	Hordeum vulgare	cis-acting regulatory element involved in the MeJA-responsiveness
ZmLSD4.4	TGACG-motif	TGACG	1830	5	+	Hordeum vulgare	cis-acting regulatory element involved in the MeJA-responsiveness
ZmLSD4.4		motif_sequence	128	4	+	organism	short_function
ZmLSD4.4		motif_sequence	187	4	-	organism	short_function
ZmLSD4.4		motif_sequence	293	4	+	organism	short_function
ZmLSD4.4		motif_sequence	466	4	-	organism	short_function
ZmLSD4.4		motif_sequence	612	4	+	organism	short_function
ZmLSD4.4		motif_sequence	727	4	+	organism	short_function
ZmLSD4.4		motif_sequence	754	4	-	organism	short_function
ZmLSD4.4		motif_sequence	777	4	-	organism	short_function
ZmLSD4.4		motif_sequence	791	4	-	organism	short_function
ZmLSD4.4		motif_sequence	818	4	-	organism	short_function
ZmLSD4.4		motif_sequence	823	4	-	organism	short_function
ZmLSD4.4		motif_sequence	860	4	-	organism	short_function
ZmLSD4.4		motif_sequence	895	4	-	organism	short_function
ZmLSD4.4		motif_sequence	1331	4	-	organism	short_function
ZmLSD4.4		motif_sequence	1379	4	-	organism	short_function
ZmLSD4.4		motif_sequence	1640	4	+	organism	short_function
ZmLSD4.4	Unnamed__16	GCTGCCCGTC	104	9	+	Zea mays
ZmLSD4.4	Unnamed__16	GCTGCCCGTC	117	9	-	Zea mays
ZmLSD4.4	I-box	cGATAAGGCG	250	9	-	Zea mays	part of a light responsive element
ZmLSD4.5	ARE	AAACCA	1626	6	-	Zea mays	cis-acting regulatory element essential for the anaerobic induction
ZmLSD4.5	GC-repeat	GGCCTCGCCACG	960	11	+	Oryza sativa	?
ZmLSD4.5	CAT-box	GCCACT	608	6	-	Arabidopsis thaliana	cis-acting regulatory element related to meristem expression
ZmLSD4.5	MYB-like sequence	TAACCA	1984	6	+	Arabidopsis thaliana
ZmLSD4.5	CCAAT-box	CAACGG	814	6	+	Hordeum vulgare	MYBHv1 binding site
ZmLSD4.5	ACE	GACACGTATG	1911	10	+	Petroselinum crispum	cis-acting element involved in light responsiveness
ZmLSD4.5	Unnamed__2	CCCCGG	63	6	+	Zea mays
ZmLSD4.5	Unnamed__2	CCCCGG	262	6	+	Zea mays
ZmLSD4.5	MYB recognition site	CCGTTG	814	6	-	Arabidopsis thaliana
ZmLSD4.5	ABRE	GCAACGTGTC	1485	9	+	Hordeum vulgare	cis-acting element involved in the abscisic acid responsiveness
ZmLSD4.5	ABRE	ACGTG	1715	5	+	Arabidopsis thaliana	cis-acting element involved in the abscisic acid responsiveness
ZmLSD4.5	ABRE	ACGTG	1808	5	+	Arabidopsis thaliana	cis-acting element involved in the abscisic acid responsiveness
ZmLSD4.5	ABRE	TACGTGTC	1911	8	-	Oryza sativa	cis-acting element involved in the abscisic acid responsiveness
ZmLSD4.5	ABRE	ACGTG	1913	5	-	Arabidopsis thaliana	cis-acting element involved in the abscisic acid responsiveness
ZmLSD4.5	as-1	TGACG	450	5	-	Arabidopsis thaliana
ZmLSD4.5	as-1	TGACG	1373	5	+	Arabidopsis thaliana
ZmLSD4.5	as-1	TGACG	1806	5	+	Arabidopsis thaliana
ZmLSD4.5	GATA-motif	AAGGATAAGG	1407	9	-	Solanum tuberosum	part of a light responsive element
ZmLSD4.5	CCGTCC-box	CCGTCC	146	6	+	Petroselinum hortense
ZmLSD4.5	CCGTCC-box	CCGTCC	324	6	-	Petroselinum hortense
ZmLSD4.5	CCGTCC-box	CCGTCC	356	6	+	Petroselinum hortense
ZmLSD4.5	CCGTCC-box	CCGTCC	617	6	-	Petroselinum hortense
ZmLSD4.5	CCGTCC-box	CCGTCC	647	6	-	Petroselinum hortense
ZmLSD4.5	CCGTCC-box	CCGTCC	664	6	-	Petroselinum hortense
ZmLSD4.5	CCGTCC-box	CCGTCC	712	6	-	Petroselinum hortense
ZmLSD4.5	CCGTCC-box	CCGTCC	826	6	-	Petroselinum hortense
ZmLSD4.5	CCGTCC-box	CCGTCC	859	6	-	Petroselinum hortense
ZmLSD4.5	CCGTCC-box	CCGTCC	1825	6	+	Petroselinum hortense
ZmLSD4.5	A-box	CCGTCC	146	6	+	Petroselinum crispum	cis-acting regulatory element
ZmLSD4.5	A-box	CCGTCC	324	6	-	Petroselinum crispum	cis-acting regulatory element
ZmLSD4.5	A-box	CCGTCC	356	6	+	Petroselinum crispum	cis-acting regulatory element
ZmLSD4.5	A-box	CCGTCC	617	6	-	Petroselinum crispum	cis-acting regulatory element
ZmLSD4.5	A-box	CCGTCC	647	6	-	Petroselinum crispum	cis-acting regulatory element
ZmLSD4.5	A-box	CCGTCC	664	6	-	Petroselinum crispum	cis-acting regulatory element
ZmLSD4.5	A-box	CCGTCC	712	6	-	Petroselinum crispum	cis-acting regulatory element
ZmLSD4.5	A-box	CCGTCC	826	6	-	Petroselinum crispum	cis-acting regulatory element
ZmLSD4.5	A-box	CCGTCC	859	6	-	Petroselinum crispum	cis-acting regulatory element
ZmLSD4.5	A-box	CCGTCC	1825	6	+	Petroselinum crispum	cis-acting regulatory element
ZmLSD4.5	TATA-box	TATA	1039	4	-	Arabidopsis thaliana	core promoter element around -30 of transcription start
ZmLSD4.5	TATA-box	TATA	1328	4	-	Arabidopsis thaliana	core promoter element around -30 of transcription start
ZmLSD4.5	TATA-box	TATA	1503	4	-	Arabidopsis thaliana	core promoter element around -30 of transcription start
ZmLSD4.5	TATA-box	TACAAAA	1512	7	-	Oryza sativa	core promoter element around -30 of transcription start
ZmLSD4.5	TATA-box	ATATAT	1554	6	-	Brassica napus	core promoter element around -30 of transcription start
ZmLSD4.5	TATA-box	TATA	1555	4	-	Arabidopsis thaliana	core promoter element around -30 of transcription start
ZmLSD4.5	TATA-box	TACATAAA	1613	8	-	Oryza sativa	core promoter element around -30 of transcription start
ZmLSD4.5	TATA-box	TATACA	1651	6	-	Helianthus annuus	core promoter element around -30 of transcription start
ZmLSD4.5	TATA-box	TATA	1653	4	-	Arabidopsis thaliana	core promoter element around -30 of transcription start
ZmLSD4.5	TGACG-motif	TGACG	450	5	-	Hordeum vulgare	cis-acting regulatory element involved in the MeJA-responsiveness
ZmLSD4.5	TGACG-motif	TGACG	1373	5	+	Hordeum vulgare	cis-acting regulatory element involved in the MeJA-responsiveness
ZmLSD4.5	TGACG-motif	TGACG	1806	5	+	Hordeum vulgare	cis-acting regulatory element involved in the MeJA-responsiveness
ZmLSD4.5	WRE3	CCACCT	18	6	+	Pisum sativum
ZmLSD4.5	Unnamed__4	CTCC	25	4	-	Petroselinum hortense
ZmLSD4.5	Unnamed__4	CTCC	34	4	+	Petroselinum hortense
ZmLSD4.5	Unnamed__4	CTCC	41	4	+	Petroselinum hortense
ZmLSD4.5	Unnamed__4	CTCC	47	4	-	Petroselinum hortense
ZmLSD4.5	Unnamed__4	CTCC	61	4	+	Petroselinum hortense
ZmLSD4.5	Unnamed__4	CTCC	106	4	+	Petroselinum hortense
ZmLSD4.5	Unnamed__4	CTCC	112	4	+	Petroselinum hortense
ZmLSD4.5	Unnamed__4	CTCC	118	4	+	Petroselinum hortense
ZmLSD4.5	Unnamed__4	CTCC	124	4	+	Petroselinum hortense
ZmLSD4.5	Unnamed__4	CTCC	127	4	+	Petroselinum hortense
ZmLSD4.5	Unnamed__4	CTCC	208	4	+	Petroselinum hortense
ZmLSD4.5	Unnamed__4	CTCC	211	4	+	Petroselinum hortense
ZmLSD4.5	Unnamed__4	CTCC	214	4	+	Petroselinum hortense
ZmLSD4.5	Unnamed__4	CTCC	217	4	+	Petroselinum hortense
ZmLSD4.5	Unnamed__4	CTCC	220	4	+	Petroselinum hortense
ZmLSD4.5	Unnamed__4	CTCC	223	4	+	Petroselinum hortense
ZmLSD4.5	Unnamed__4	CTCC	226	4	+	Petroselinum hortense
ZmLSD4.5	Unnamed__4	CTCC	271	4	+	Petroselinum hortense
ZmLSD4.5	Unnamed__4	CTCC	286	4	+	Petroselinum hortense
ZmLSD4.5	Unnamed__4	CTCC	313	4	-	Petroselinum hortense
ZmLSD4.5	Unnamed__4	CTCC	346	4	+	Petroselinum hortense
ZmLSD4.5	Unnamed__4	CTCC	403	4	+	Petroselinum hortense
ZmLSD4.5	Unnamed__4	CTCC	418	4	-	Petroselinum hortense
ZmLSD4.5	Unnamed__4	CTCC	427	4	+	Petroselinum hortense
ZmLSD4.5	Unnamed__4	CTCC	475	4	+	Petroselinum hortense
ZmLSD4.5	Unnamed__4	CTCC	485	4	+	Petroselinum hortense
ZmLSD4.5	Unnamed__4	CTCC	499	4	+	Petroselinum hortense
ZmLSD4.5	Unnamed__4	CTCC	538	4	+	Petroselinum hortense
ZmLSD4.5	Unnamed__4	CTCC	562	4	+	Petroselinum hortense
ZmLSD4.5	Unnamed__4	CTCC	568	4	+	Petroselinum hortense
ZmLSD4.5	Unnamed__4	CTCC	571	4	+	Petroselinum hortense
ZmLSD4.5	Unnamed__4	CTCC	590	4	+	Petroselinum hortense
ZmLSD4.5	Unnamed__4	CTCC	595	4	+	Petroselinum hortense
ZmLSD4.5	Unnamed__4	CTCC	614	4	-	Petroselinum hortense
ZmLSD4.5	Unnamed__4	CTCC	790	4	-	Petroselinum hortense
ZmLSD4.5	Unnamed__4	CTCC	832	4	-	Petroselinum hortense
ZmLSD4.5	Unnamed__4	CTCC	1050	4	+	Petroselinum hortense
ZmLSD4.5	Unnamed__4	CTCC	1067	4	+	Petroselinum hortense
ZmLSD4.5	Unnamed__4	CTCC	1075	4	+	Petroselinum hortense
ZmLSD4.5	Unnamed__4	CTCC	1172	4	+	Petroselinum hortense
ZmLSD4.5	Unnamed__4	CTCC	1355	4	-	Petroselinum hortense
ZmLSD4.5	Unnamed__4	CTCC	1797	4	+	Petroselinum hortense
ZmLSD4.5	Unnamed__4	CTCC	1866	4	+	Petroselinum hortense
ZmLSD4.5		motif_sequence	104	4	+	organism	short_function
ZmLSD4.5		motif_sequence	163	4	-	organism	short_function
ZmLSD4.5		motif_sequence	269	4	+	organism	short_function
ZmLSD4.5		motif_sequence	442	4	-	organism	short_function
ZmLSD4.5		motif_sequence	588	4	+	organism	short_function
ZmLSD4.5		motif_sequence	703	4	+	organism	short_function
ZmLSD4.5		motif_sequence	730	4	-	organism	short_function
ZmLSD4.5		motif_sequence	753	4	-	organism	short_function
ZmLSD4.5		motif_sequence	767	4	-	organism	short_function
ZmLSD4.5		motif_sequence	794	4	-	organism	short_function
ZmLSD4.5		motif_sequence	799	4	-	organism	short_function
ZmLSD4.5		motif_sequence	836	4	-	organism	short_function
ZmLSD4.5		motif_sequence	871	4	-	organism	short_function
ZmLSD4.5		motif_sequence	1307	4	-	organism	short_function
ZmLSD4.5		motif_sequence	1355	4	-	organism	short_function
ZmLSD4.5		motif_sequence	1616	4	+	organism	short_function
ZmLSD4.5	Unnamed__16	GCTGCCCGTC	80	9	+	Zea mays
ZmLSD4.5	Unnamed__16	GCTGCCCGTC	93	9	-	Zea mays
ZmLSD4.5	I-box	cGATAAGGCG	226	9	-	Zea mays	part of a light responsive element
ZmLSD4.5	W box	TTGACC	1970	6	+	Arabidopsis thaliana
ZmLSD4.5	O2-site	GATGATGTGG	4	9	-	Zea mays	cis-acting regulatory element involved in zein metabolism regulation
ZmLSD4.5	O2-site	GATGA(C/T)(A/G)TG(A/G)	1804	8	+	Zea mays	cis-acting regulatory element involved in zein metabolism regulation
ZmLSD4.5	O2-site	GTTGACGTGA	1969	9	+	Zea mays	cis-acting regulatory element involved in zein metabolism regulation
ZmLSD4.5	ABRE3a	TACGTG	1913	6	-	Zea mays
ZmLSD4.5	Myc	TCTCTTA	1279	7	+	Arabidopsis thaliana
ZmLSD4.5	Myc	TCTCTTA	1297	7	+	Arabidopsis thaliana
ZmLSD4.5	STRE	AGGGG	190	5	-	Arabidopsis thaliana
ZmLSD4.5	STRE	AGGGG	535	5	-	Arabidopsis thaliana
ZmLSD4.5	STRE	AGGGG	559	5	-	Arabidopsis thaliana
ZmLSD4.5	STRE	AGGGG	597	5	-	Arabidopsis thaliana
ZmLSD4.5	STRE	AGGGG	809	5	+	Arabidopsis thaliana
ZmLSD4.5	STRE	AGGGG	1055	5	-	Arabidopsis thaliana
ZmLSD4.5	STRE	AGGGG	1846	5	-	Arabidopsis thaliana
ZmLSD4.5	AuxRR-core	GGTCCAT	552	7	+	Nicotiana tabacum	cis-acting regulatory element involved in auxin responsiveness
ZmLSD4.5	Myb-binding site	CAACAG	1622	6	-	Nicotiana tabacum
ZmLSD4.5	MYB	CAACCA	1526	6	-	Arabidopsis thaliana
ZmLSD4.5	MYB	CAACAG	1622	6	-	Arabidopsis thaliana
ZmLSD4.5	MYB	CAACCA	1890	6	-	Arabidopsis thaliana
ZmLSD4.5	MYB	TAACCA	1984	6	+	Arabidopsis thaliana
ZmLSD4.5	G-Box	CACGTT	1714	6	-	Pisum sativum	cis-acting regulatory element involved in light responsiveness
ZmLSD4.5	MYC	CATTTG	941	6	-	Arabidopsis thaliana
ZmLSD4.5	MYC	CAATTG	1363	6	-	Arabidopsis thaliana
ZmLSD4.5	MYC	CATTTG	1661	6	+	Arabidopsis thaliana
ZmLSD4.5	MYC	CATGTG	1886	6	+	Arabidopsis thaliana
ZmLSD4.5	DRE core	GCCGAC	90	6	+	Arabidopsis thaliana
ZmLSD4.5	DRE core	GCCGAC	340	6	-	Arabidopsis thaliana
ZmLSD4.5	CGTCA-motif	CGTCA	450	5	+	Hordeum vulgare	cis-acting regulatory element involved in the MeJA-responsiveness
ZmLSD4.5	CGTCA-motif	CGTCA	1373	5	-	Hordeum vulgare	cis-acting regulatory element involved in the MeJA-responsiveness
ZmLSD4.5	CGTCA-motif	CGTCA	1806	5	-	Hordeum vulgare	cis-acting regulatory element involved in the MeJA-responsiveness
ZmLSD4.5	Sp1	GGGCGG	517	6	-	Oryza sativa	light responsive element
ZmLSD4.5	Sp1	GGGCGG	521	6	-	Oryza sativa	light responsive element
ZmLSD4.5	Sp1	GGGCGG	1052	6	-	Oryza sativa	light responsive element
ZmLSD4.5	G-box	CACGTC	1807	6	-	Zea mays	cis-acting regulatory element involved in light responsiveness
ZmLSD4.5	G-box	TACGTG	1913	6	-	Arabidopsis thaliana	cis-acting regulatory element involved in light responsiveness
ZmLSD4.5	AT~ABRE	TACGTGTC	1911	8	-	Arabidopsis thaliana
ZmLSD4.5	CCGTCC motif	CCGTCC	146	6	+	Nicotiana tabacum
ZmLSD4.5	CCGTCC motif	CCGTCC	324	6	-	Nicotiana tabacum
ZmLSD4.5	CCGTCC motif	CCGTCC	356	6	+	Nicotiana tabacum
ZmLSD4.5	CCGTCC motif	CCGTCC	617	6	-	Nicotiana tabacum
ZmLSD4.5	CCGTCC motif	CCGTCC	647	6	-	Nicotiana tabacum
ZmLSD4.5	CCGTCC motif	CCGTCC	664	6	-	Nicotiana tabacum
ZmLSD4.5	CCGTCC motif	CCGTCC	712	6	-	Nicotiana tabacum
ZmLSD4.5	CCGTCC motif	CCGTCC	826	6	-	Nicotiana tabacum
ZmLSD4.5	CCGTCC motif	CCGTCC	859	6	-	Nicotiana tabacum
ZmLSD4.5	CCGTCC motif	CCGTCC	1825	6	+	Nicotiana tabacum
ZmLSD4.5	ABRE4	CACGTA	1913	6	+	Zea mays
ZmLSD4.5	CAAT-box	CAAAT	941	5	+	Pisum sativum	common cis-acting element in promoter and enhancer regions
ZmLSD4.5	CAAT-box	CAAT	1363	4	+	Nicotiana glutinosa
ZmLSD4.5	CAAT-box	CAAT	1365	4	-	Nicotiana glutinosa
ZmLSD4.5	CAAT-box	CCAAT	1433	5	-	Arabidopsis thaliana	common cis-acting element in promoter and enhancer regions
ZmLSD4.5	CAAT-box	CAAT	1446	4	+	Nicotiana glutinosa
ZmLSD4.5	CAAT-box	CCAAT	1472	5	-	Arabidopsis thaliana	common cis-acting element in promoter and enhancer regions
ZmLSD4.5	CAAT-box	CAAT	1479	4	-	Nicotiana glutinosa
ZmLSD4.5	CAAT-box	CAAT	1579	4	-	Nicotiana glutinosa
ZmLSD4.5	CAAT-box	CAAAT	1662	5	-	Pisum sativum	common cis-acting element in promoter and enhancer regions
ZmLSD4.5	DRE1	ACCGAGA	180	7	-	Zea mays
ZmLSD4.5	DRE1	ACCGAGA	1179	7	-	Zea mays
ZmLSD5.1	as-1	TGACG	930	5	-	Arabidopsis thaliana
ZmLSD5.1	as-1	TGACG	1263	5	+	Arabidopsis thaliana
ZmLSD5.1	ABRE	AACCCGG	192	7	+	Arabidopsis thaliana	cis-acting element involved in the abscisic acid responsiveness
ZmLSD5.1	ABRE	ACGTG	256	5	+	Arabidopsis thaliana	cis-acting element involved in the abscisic acid responsiveness
ZmLSD5.1	ABRE	CACGTG	347	6	+	Arabidopsis thaliana	cis-acting element involved in the abscisic acid responsiveness
ZmLSD5.1	ABRE	ACGTG	348	5	+	Arabidopsis thaliana	cis-acting element involved in the abscisic acid responsiveness
ZmLSD5.1	A-box	CCGTCC	357	6	-	Petroselinum crispum	cis-acting regulatory element
ZmLSD5.1	A-box	CCGTCC	451	6	-	Petroselinum crispum	cis-acting regulatory element
ZmLSD5.1	A-box	CCGTCC	455	6	-	Petroselinum crispum	cis-acting regulatory element
ZmLSD5.1	A-box	CCGTCC	566	6	-	Petroselinum crispum	cis-acting regulatory element
ZmLSD5.1	A-box	CCGTCC	917	6	-	Petroselinum crispum	cis-acting regulatory element
ZmLSD5.1	CCGTCC-box	CCGTCC	357	6	-	Petroselinum hortense
ZmLSD5.1	CCGTCC-box	CCGTCC	451	6	-	Petroselinum hortense
ZmLSD5.1	CCGTCC-box	CCGTCC	455	6	-	Petroselinum hortense
ZmLSD5.1	CCGTCC-box	CCGTCC	566	6	-	Petroselinum hortense
ZmLSD5.1	CCGTCC-box	CCGTCC	917	6	-	Petroselinum hortense
ZmLSD5.1	TATA	TATAAAAT	1896	8	+	Arabidopsis thaliana
ZmLSD5.1	ARE	AAACCA	1424	6	-	Zea mays	cis-acting regulatory element essential for the anaerobic induction
ZmLSD5.1	ARE	AAACCA	1625	6	+	Zea mays	cis-acting regulatory element essential for the anaerobic induction
ZmLSD5.1	Unnamed__1	CGTGG	257	5	+	Zea mays
ZmLSD5.1	Unnamed__1	CGTGG	346	5	-	Zea mays
ZmLSD5.1	Unnamed__1	CGTGG	641	5	-	Zea mays
ZmLSD5.1	Unnamed__1	CGTGG	852	5	+	Zea mays
ZmLSD5.1	Unnamed__1	CGTGG	865	5	+	Zea mays
ZmLSD5.1	Unnamed__1	CGTGG	1130	5	+	Zea mays
ZmLSD5.1	Unnamed__2	CCCCGG	311	6	-	Zea mays
ZmLSD5.1	MYB-like sequence	TAACCA	1132	6	-	Arabidopsis thaliana
ZmLSD5.1	MYB-like sequence	TAACCA	1160	6	+	Arabidopsis thaliana
ZmLSD5.1	MYB-like sequence	TAACCA	1720	6	-	Arabidopsis thaliana
ZmLSD5.1		motif_sequence	78	4	-	organism	short_function
ZmLSD5.1		motif_sequence	120	4	-	organism	short_function
ZmLSD5.1		motif_sequence	144	4	-	organism	short_function
ZmLSD5.1		motif_sequence	512	4	+	organism	short_function
ZmLSD5.1		motif_sequence	517	4	+	organism	short_function
ZmLSD5.1		motif_sequence	618	4	+	organism	short_function
ZmLSD5.1		motif_sequence	695	4	-	organism	short_function
ZmLSD5.1		motif_sequence	703	4	-	organism	short_function
ZmLSD5.1		motif_sequence	798	4	-	organism	short_function
ZmLSD5.1		motif_sequence	948	4	-	organism	short_function
ZmLSD5.1		motif_sequence	1082	4	+	organism	short_function
ZmLSD5.1		motif_sequence	1168	4	-	organism	short_function
ZmLSD5.1		motif_sequence	1328	4	-	organism	short_function
ZmLSD5.1		motif_sequence	1431	4	-	organism	short_function
ZmLSD5.1		motif_sequence	1661	4	-	organism	short_function
ZmLSD5.1		motif_sequence	1872	4	+	organism	short_function
ZmLSD5.1		motif_sequence	1910	4	-	organism	short_function
ZmLSD5.1	TATA-box	TATA	985	4	+	Arabidopsis thaliana	core promoter element around -30 of transcription start
ZmLSD5.1	TATA-box	TATTTAAA	1032	8	+	Arabidopsis thaliana	core promoter element around -30 of transcription start
ZmLSD5.1	TATA-box	TATTTAAA	1034	8	-	Arabidopsis thaliana	core promoter element around -30 of transcription start
ZmLSD5.1	TATA-box	TATA	1060	4	-	Arabidopsis thaliana	core promoter element around -30 of transcription start
ZmLSD5.1	TATA-box	TATAA	1188	5	-	Arabidopsis thaliana	core promoter element around -30 of transcription start
ZmLSD5.1	TATA-box	TATA	1189	4	-	Arabidopsis thaliana	core promoter element around -30 of transcription start
ZmLSD5.1	TATA-box	ATATAT	1203	6	-	Brassica napus	core promoter element around -30 of transcription start
ZmLSD5.1	TATA-box	TATATA	1204	6	-	Arabidopsis thaliana	core promoter element around -30 of transcription start
ZmLSD5.1	TATA-box	TATA	1206	4	-	Arabidopsis thaliana	core promoter element around -30 of transcription start
ZmLSD5.1	TATA-box	TATAAATA	1243	8	-	Daucus carota	core promoter element around -30 of transcription start
ZmLSD5.1	TATA-box	TATAAAT	1244	7	-	Brassica juncea	core promoter element around -30 of transcription start
ZmLSD5.1	TATA-box	TATAAA	1245	6	-	Helianthus annuus	core promoter element around -30 of transcription start
ZmLSD5.1	TATA-box	TATAA	1246	5	-	Arabidopsis thaliana	core promoter element around -30 of transcription start
ZmLSD5.1	TATA-box	TATA	1247	4	-	Arabidopsis thaliana	core promoter element around -30 of transcription start
ZmLSD5.1	TATA-box	TATA	1343	4	-	Arabidopsis thaliana	core promoter element around -30 of transcription start
ZmLSD5.1	TATA-box	TATACA	1348	6	-	Helianthus annuus	core promoter element around -30 of transcription start
ZmLSD5.1	TATA-box	TATA	1350	4	-	Arabidopsis thaliana	core promoter element around -30 of transcription start
ZmLSD5.1	TATA-box	TATA	1403	4	-	Arabidopsis thaliana	core promoter element around -30 of transcription start
ZmLSD5.1	TATA-box	TATA	1638	4	-	Arabidopsis thaliana	core promoter element around -30 of transcription start
ZmLSD5.1	TATA-box	ATATAA	1743	6	+	Brassica oleracea	core promoter element around -30 of transcription start
ZmLSD5.1	TATA-box	TATA	1744	4	-	Arabidopsis thaliana	core promoter element around -30 of transcription start
ZmLSD5.1	TATA-box	TATAAAA	1811	7	-	Pisum sativum	core promoter element around -30 of transcription start
ZmLSD5.1	TATA-box	TATAAA	1812	6	-	Helianthus annuus	core promoter element around -30 of transcription start
ZmLSD5.1	TATA-box	TATAA	1813	5	-	Arabidopsis thaliana	core promoter element around -30 of transcription start
ZmLSD5.1	TATA-box	TATA	1814	4	-	Arabidopsis thaliana	core promoter element around -30 of transcription start
ZmLSD5.1	TATA-box	TATA	1896	4	-	Arabidopsis thaliana	core promoter element around -30 of transcription start
ZmLSD5.1	AT~TATA-box	TATATA	1204	6	-	Arabidopsis thaliana
ZmLSD5.1	Unnamed__4	CTCC	23	4	+	Petroselinum hortense
ZmLSD5.1	Unnamed__4	CTCC	120	4	-	Petroselinum hortense
ZmLSD5.1	Unnamed__4	CTCC	144	4	-	Petroselinum hortense
ZmLSD5.1	Unnamed__4	CTCC	197	4	-	Petroselinum hortense
ZmLSD5.1	Unnamed__4	CTCC	251	4	-	Petroselinum hortense
ZmLSD5.1	Unnamed__4	CTCC	361	4	-	Petroselinum hortense
ZmLSD5.1	Unnamed__4	CTCC	470	4	-	Petroselinum hortense
ZmLSD5.1	Unnamed__4	CTCC	507	4	-	Petroselinum hortense
ZmLSD5.1	Unnamed__4	CTCC	514	4	+	Petroselinum hortense
ZmLSD5.1	Unnamed__4	CTCC	585	4	-	Petroselinum hortense
ZmLSD5.1	Unnamed__4	CTCC	613	4	+	Petroselinum hortense
ZmLSD5.1	Unnamed__4	CTCC	620	4	+	Petroselinum hortense
ZmLSD5.1	Unnamed__4	CTCC	631	4	+	Petroselinum hortense
ZmLSD5.1	Unnamed__4	CTCC	638	4	+	Petroselinum hortense
ZmLSD5.1	Unnamed__4	CTCC	691	4	-	Petroselinum hortense
ZmLSD5.1	Unnamed__4	CTCC	695	4	-	Petroselinum hortense
ZmLSD5.1	Unnamed__4	CTCC	703	4	-	Petroselinum hortense
ZmLSD5.1	Unnamed__4	CTCC	709	4	-	Petroselinum hortense
ZmLSD5.1	Unnamed__4	CTCC	713	4	-	Petroselinum hortense
[truncated: 1,784 more rows]

## Sheet: heat map and analysis
	Phytohormone responsive																Abiotic and biotic stresses																		Plant growth and development
ID	AAGAA-motif	ABRE	ABRE3a	ABRE4	as-1	AT-ABRE	AuxRR-core	CGTCA-motif	GARE-motif	GATA-box	MYC	P-box	TCA-element	TGA-box	TGACG-motif	TGA-element	ARE	CCAAT-box	DRE core	DRE1	GC-motif	LTR	MBS	MRE	MYB	MYB recognition site	Myb-binding site	MYB-like sequence	STRE	TCA	TC-rich repeats	W box	WRE3	WUN-motif	CAT-box	GCN4_motif	plant_AP-2-like	RY-element
ZmLSD1.1		5			1			1	2		2		1		1				1						5		2	2	1		1	2
ZmLSD1.2		5			1			1	2		2		1		1				1						5		2	2	1		1	2
ZmLSD2.1	3	1	1	1	2			2		1	2				2		3	1				1	1	1	7	1	1	2			1	2	3
ZmLSD2.2	3	1	1	1	2			2		1	2				2		3	1				1	1	1	7	1	1	2			1	2	3
ZmLSD3.1		3			1			1	1		4	1			1	1	3		1						2		1	1						1
ZmLSD3.2		3			2			2	1		2		1		2	1	2					1			2		1	1	3			1		1
ZmLSD3.3		3			2			2	1		2		1		2	2	2					1			3		1	1	3			1		1
ZmLSD4.1		5	1	1	3	1	1	3			6				3		1	1	2	2					3	1	1		8				1		1
ZmLSD4.2		5	1	1	3	1	1	3			6				3		1	1	2	2					3	1	1		8				1		1
ZmLSD4.3		5	1	1	3	1	1	3			6				3		1	1	2	2					3	1	1		7			1	1		1
ZmLSD4.4		5	1	1	3	1	1	3			6				3		1	1	2	2					3	1	1		7			1	1		1
ZmLSD4.5		5	1	1	3	1	1	3			6				3		1	1	2	2					4	1	1	1	7			1	1		1
ZmLSD5.1		4			2		1	2			3				2		2				1				7			3	3		1		1				1
ZmLSD5.2		4			2		1	2			3				2		2				1				7			3	3		1		1				1
ZmLSD5.3		4			2		1	2			3				2		2				1				7			3	3		1		1				1
ZmLSD5.4		4			2		1	2			3				2		2				1				7			3	4		1		1				1
ZmLSD6.1		5	1	1	2			2	1		3		1		2	2	1				2	1		2	5		2	2	2			1			2	1
ZmLSD7.1	1	2	2	2	1			1			3				1		1		1		1	1		1	4			1	2		3		2		2	1		1
ZmLSD7.2	2	2	2	2	1			1			3				1		1		1		1	1		1	3			1	2		3		1		1	1		1
ZmLSD8.1	1	2									3					2	4		1		2	1	2	1	4				2	1				1	0	1
ZmLSD9.1	2	5			1			1			1	1		1	1			1	1		2		1	1	3	1		1	3			1	2	2	1	1
ZmLSD9.2	2	5			1			1			1	1		1	1			1	1		2		1	1	3	1		1	3			1	2	2	1	1
ZmLSD9.3	2	5			1			1			1			1	1			1	1		2		1	1	2	1			3			1	2	2	1	1
Total	16	88	12	12	41	5	9	41	8	2	73	3	5	3	41	8	33	10	19	10	16	8	7	10	99	10	16	30	75	1	14	17	24	10
	0.347826	1	0.434783	0.434783	0.956522	0.217391	0.391304	0.956522	0.26087	0.0869565	1	0.130435	0.217391	0.130435	0.956522	0.217391	0.782609	0.434783	0.608696	0.217391	0.478261	0.347826	0.26087	0.391304	1	0.434783	0.565217	0.73913	0.869565	0.0434783	0.434783	0.565217	0.695652	0.304348	0.521739	0.304348	0.173913	0.0869565
