# Supplementary material for: Identification and expression profiling of LSD genes reveal their role in developmental and abiotic stress conditions in maize
Source: Front Plant Sci. 2026 Feb 10;17:1760884. doi: 10.3389/fpls.2026.1760884 (PMC12929109; doi:10.3389/fpls.2026.1760884)
Supplement: Supplementary file 6 [file Table5.xlsx]

## Sheet: sheet1
Supplementary Table 5 The FPKM value of ZmLSDs in various tissues during maize growth and development stages.
gene name	Anthers R1	BraceRoot Node6 abvgrnd V13	Coleoptile 6 days after sowing GH	CortPar 3d	CrownRoot Node4 V7	CrownRoot Node5 V13	CrownRoot Node5 V7	CrownRoot Nodes 1 3 V7	DifferentiationZone 3d	Embryo 16 DAP	Embryo 18 DAP	Embryo 20 DAP	Embryo 22 DAP	Embryo 24 DAP	Endosperm 12 DAP	Endosperm 14 DAP	Endosperm 16 DAP	Endosperm 18 DAP	Endosperm 20 DAP	Endosperm 22 DAP	Endosperm 24 DAP	Meristematic zone elongation zone 3d	Nonpollinated internode 0 DAP	Nonpollinated internode 12 DAP	Nonpollinated internode 18 DAP	Nonpollinated internode 24 DAP	Nonpollinated internode 30 DAP	Nonpollinated internode 6 DAP	Nonpollinated leaf 0 DAP	Nonpollinated leaf 12 DAP	Nonpollinated leaf 18 DAP	Nonpollinated leaf 24 DAP	Nonpollinated leaf 30 DAP	Nonpollinated leaf 6 DAP	Pericarp 18 DAP	Pollinated internode 0 DAP	Pollinated internode 12 DAP	Pollinated internode 18 DAP	Pollinated internode 24 DAP	Pollinated internode 30 DAP	Pollinated internode 6 DAP	Pollinated leaf 0 DAP	Pollinated leaf 12 DAP	Pollinated leaf 18 DAP	Pollinated leaf 24 DAP	Pollinated leaf 30 DAP	Pollinated leaf 6 DAP	Pre pollination cob R1	Primary Root 6 days after sowing GH
ZmLSD1	0.0619621	0.0244391	2.37981e-05	3.01456e-05	0.151463	0.0793818	0.306201	0.260947	0.207595	5.48367e-05	0	0	0	0	0	0	0.000118412	2.03863e-05	0.01052	0	0	0.0982516	0.212214	0.674334	0.232422	0.391755	0.112808	0.583547	0.134246	0.381238	0.392483	0.128715	2.04327	0.269309	0	0.605236	0.0858792	0.444175	0.315298	0.181772	0.525599	0.394551	0.307745	0.739992	0.168828	0.416367	0.506747	0.0291194	0.132699
ZmLSD2	0.94143	2.22696	4.18183	3.46783	4.40887	4.11454	3.48442	4.2807	4.11722	2.29712	3.13494	2.66555	3.52034	2.77626	0.99811	0.257339	0.755376	0.700401	0.944644	0.562595	0.694757	2.9788	2.79167	2.05758	2.19027	1.97919	1.62864	3.00738	1.49753	0.610898	0.788576	1.43889	0.456439	1.47261	5.0075	2.92022	3.09972	2.10017	1.78927	2.51879	2.92704	1.84306	0.747708	0.685238	0.713678	0.744804	1.92037	2.54482	4.29398
ZmLSD3	46.6676	15.8973	12.8866	18.1112	19.7626	15.7232	17.0556	17.1397	19.9889	4.33055	6.42073	4.3804	4.0872	4.6843	3.33832	3.73492	3.60623	4.15634	4.39089	3.63679	3.99207	12.592	15.1144	20.9909	22.2386	20.8043	31.9712	16.9303	21.1075	27.2575	27.7867	23.1194	47.3314	19.1197	16.7839	20.274	22.0825	23.5888	18.6395	24.2625	14.055	19.852	23.5783	25.5166	26.9658	35.0181	22.997	7.31893	14.368
ZmLSD4	66.4246	14.3925	5.42962	14.7389	17.5954	24.7268	17.6705	21.2055	16.3465	2.7486	3.87082	3.17555	2.88332	5.21649	3.34418	3.66043	3.06503	3.7302	4.3534	3.42308	5.37708	6.12742	17.7014	14.6775	18.9407	23.1365	25.7297	26.3221	17.4072	16.8217	31.4553	27.1906	49.63	18.1836	17.6433	19.8853	18.1857	17.4912	21.5812	29.4549	24.6336	21.4582	17.1239	21.3853	15.8391	29.1108	22.369	5.44289	11.3009
ZmLSD5	0.377821	1.08527	2.67828	1.42298	1.25091	0.819606	1.19286	1.11123	1.77081	2.36748	2.77663	3.35816	3.49048	2.10233	3.48699	1.45511	0.860317	1.04774	0.945067	1.23207	0.65366	2.03535	1.0363	0.775308	0.853845	0.474475	0.501769	1.03007	1.07374	0.452798	0.421752	0.662721	0.31057	1.02009	1.39014	1.06745	0.813508	0.616862	0.562051	0.669199	0.976618	0.860753	0.411002	0.38302	0.280647	0.496536	0.65988	2.23958	1.68535
ZmLSD6	2.5154	10.4505	2.90376	2.11586	0.135661	1.55118	0.79705	0.123611	0.686128	0.181193	0.133558	0.262178	0.235647	0.309009	0.0329632	2.17868e-07	1.37409e-07	0.0908336	0	0.00719153	0	0.334134	18.1399	7.79007	7.61047	6.43061	2.73523	16.6498	12.0686	9.23513	6.26512	5.45034	0.663336	6.09376	0.846909	13.7495	8.62692	11.1776	6.52973	6.22685	15.6287	12.3491	6.76185	4.92094	7.62714	4.26837	4.45104	5.47891	0.373066
ZmLSD7	0.383187	0.401207	0.619205	0.828836	0.634482	0.287548	0.972924	1.51072	1.28075	0	0	0	0	0	0	0	0	0	0.214916	0.199715	0	0.153518	1.2887	0.082066	0	0	0	0	0.838793	0.112015	0.268351	0	0.20104	0.213675	0	0.815419	0.145642	0.145619	0.112905	0.551743	0.273013	2.63495	0	0	0	0.170658	0.282996	0.0743453	0.996643
ZmLSD8	6.29971e-07	0.0136426	0.0416186	2.09966e-07	0.236347	0.145225	0.242019	0.325938	0.115781	7.42873e-07	0	0	4.88896e-07	0	0	0	0	0	0	0	0	3.56233e-07	0.382663	0.173626	0.174247	0.118278	1.16678e-07	0.243397	0.0295859	0	0.0454774	5.72575e-07	0	8.23132e-08	0	0.223898	0.265535	0.111824	0.0989672	0.115091	0.106597	8.50335e-07	0.0497279	0	6.55595e-07	3.19492e-07	0.0528064	0.0231549	0.0724317
ZmLSD9	11.5271	6.54227	7.55214	8.72587	7.73616	6.41228	6.10189	8.35924	9.94386	2.70734	3.301	2.86964	3.02837	2.46327	2.05714	2.43624	1.27787	1.7407	1.08063	0.959456	0.983372	4.98026	8.63767	6.88804	5.53935	7.26122	8.138	7.72251	10.6579	13.4848	7.39619	10.2708	9.38202	9.45474	9.55947	10.3478	7.13872	5.30647	6.18824	6.15664	6.88266	13.1237	9.73103	7.82639	9.70327	7.68819	9.7425	4.12607	7.21836
[truncated: 43 more columns]
