# Supplementary material for: Identification and expression profiling of LSD genes reveal their role in developmental and abiotic stress conditions in maize
Source: Front Plant Sci. 2026 Feb 10;17:1760884. doi: 10.3389/fpls.2026.1760884 (PMC12929109; doi:10.3389/fpls.2026.1760884)
Supplement: Supplementary file 7 [file Table6.xls]

## Sheet: Table S6
Supplementary Table 6 Expression patterns of ZmLSDs under drought, salt, heat, and ABA hormone stresses.

## Sheet: drought
gene name	time	replicate 1	replicate 2	replicate 3	mean	p value	significant
ZmLSD1	0	0.63728	1.85318	0.846745	1.1124
	1	1.65823e-05	0	0	5.52743e-06	0.0413863	*
	3	0.200731	0	0.0183679	0.0730329	0.0524429
	6	0.0544094	0.0207607	0	0.0250567	0.0443508	*
	12	9.8467e-05	4.32739e-07	2.76953e-05	4.21983e-05	0.0413903	*
	24	0.203533	0.00593446	0.0128093	0.0740922	0.0526384
ZmLSD2	0	0.640232	0.983957	1.5874	1.07053
	1	3.19609e-05	4.27613e-05	5.52627e-05	4.33283e-05	0.0180401	*
	3	0.216134	0.196146	0.264255	0.225512	0.0382378	*
	6	0.171546	0.194342	0.331405	0.232431	0.0407617	*
	12	0.0762387	0.114758	0.133662	0.10822	0.0255899	*
	24	0.0358968	0.059954	0.07966	0.0585036	0.0217338	*
ZmLSD3	0	1.12246	1.33484	0.66742	1.04157
	1	9.10278e-05	8.43453e-05	0.000102412	9.2595e-05	0.0061273	**
	3	0.186856	0.327598	0.168404	0.22762	0.0160499	*
	6	0.471937	0.440333	0.282567	0.398279	0.0351178	*
	12	0.000342091	0.000616619	0.000698558	0.000552423	0.006137	**
	24	0.151774	0.154964	0.156041	0.15426	0.010764	*
ZmLSD4	0	0.655197	1.33793	1.14076	1.04463
	1	5.24027e-05	5.42507e-05	4.78872e-05	5.15135e-05	0.00674845	**
	3	0.142925	0.258816	0.255844	0.219195	0.0161459	*
	6	0.171943	0.246558	0.222211	0.213571	0.0151878	*
	12	0.11344	0.112656	0.111878	0.112658	0.010076	*
	24	0.127922	0.106088	0.0996721	0.111227	0.0100533	*
ZmLSD5	0	0.886791	1.07674	1.04729	1.00361
	1	1.04703e-05	2.30746e-05	3.98977e-05	2.44809e-05	7.01594e-05	**
	3	0.137738	0.0973956	0.132127	0.12242	0.000128033	**
	6	0.155681	0.148308	0.263645	0.189211	0.000308665	**
	12	0.0350769	0.0428865	0.0513557	0.0431064	8.44938e-05	**
	24	0.0103087	0.0128686	0.0122591	0.0118121	7.35396e-05	**
ZmLSD6	0	0.90125	0.972655	1.14076	1.00489
	1	1.10163e-05	1.17254e-05	1.23084e-05	1.16834e-05	0.000144644	**
	3	0.0592654	0.0541586	0.0657591	0.0597277	0.000184836	**
	6	0.0339605	0.0321286	0.0270168	0.0310353	0.000163905	**
	12	0.00372124	0.00364466	0.00289946	0.00342179	0.000146596	**
	24	0.0061013	0.0054231	0.0074597	0.00632803	0.000148298	**
ZmLSD7	0	1.03766	0.922316	1.04488	1.00162
	1	3.66287e-05	2.95462e-05	2.60805e-05	3.07518e-05	1.46643e-05	**
	3	0.0778406	0.0663696	0.0672961	0.0705021	1.99376e-05	**
	6	0.0898295	0.163044	0.103905	0.118926	4.19952e-05	**
	12	0.0263388	0.0172571	0.0165541	0.02005	1.60906e-05	**
	24	0.00574557	0.00812547	0.00547345	0.00644816	1.50577e-05	**
ZmLSD8	0	1	0	0	0.333333
	1	0.000690534	0	0.000657829	0.000449454	0.37448
	3	0	6.33495	0.00691207	2.11395	0.451508
	6	0.920188	2.90794	0.0100965	1.27941	0.361083
	12	0.204476	2.75108	0.0473661	1.00098	0.515702
	24	0.0545353	0.41851	0.0104044	0.16115	0.655263

## Sheet: NaCl
gene name	time	replicate 1	replicate 2	replicate 3	mean	p value	significant
ZmLSD1	0	0.352737	1.4406	1.96791	1.25375
	1	0.33064	0.387786	0.540862	0.419763	0.15707
	3	0.756109	0.0778406	0.416975	0.416975	0.29665
	6	0.30566	0.0551689	0.181747	0.180859	0.0895548
	12	0.264255	0.316439	0.550953	0.377215	0.144145
	24	0.842842	0.222725	0.385107	0.483558	0.205863
ZmLSD2	0	0.548412	0.842842	2.16345	1.1849
	1	0.858565	1.47427	1.77768	1.37017	0.7596
	3	2.08975	3.41843	6.74273	4.08364	0.119937
	6	1.14605	2.02324	2.84153	2.0036	0.305501
	12	0.82169	1.20303	1.90088	1.30853	0.8439
	24	0.721965	1.02101	1.29235	1.01178	0.757335
ZmLSD3	0	1.08674	0.959264	0.959264	1.00175
	1	1.38191	1.04006	1.25411	1.22536	0.10811
	3	1.26576	1.1487	1.07923	1.16456	0.0778458
	6	1.11214	0.764895	0.909618	0.928883	0.541441
	12	0.621288	0.571701	0.638754	0.610581	0.0011384	**
	24	0.462225	0.46544	0.48858	0.472082	0.000256281	**
ZmLSD4	0	1.30435	1.05946	0.723635	1.02915
	1	1.32869	1.46409	0.959264	1.25068	0.382541
	3	1.74513	1.29534	1.49831	1.51293	0.0853157
	6	1.07674	1.31646	1.32562	1.23961	0.323374
	12	0.911722	0.766664	0.589134	0.75584	0.22857
	24	0.933033	0.870551	0.479632	0.761072	0.290228
ZmLSD5	0	0.670511	1.20025	1.24257	1.03778
	1	0.098073	0.823591	0.888843	0.603502	0.237836
	3	1.5728	2.00463	2.31873	1.96538	0.0308797	*
	6	1.07674	0.963707	1.31646	1.11897	0.720464
	12	0.827406	0.844791	0.868541	0.846913	0.359169
	24	0.473029	0.469761	0.466517	0.469769	0.0367103	*
ZmLSD6	0	1	1.04972	0.952638	1.00079
	1	0.97716	0.905425	0.937354	0.93998	0.156168
	3	1.32869	1.79005	1.30134	1.47336	0.0425906	*
	6	0.245421	0.264866	0.224274	0.244854	1.54837e-05	**
	12	0.248847	0.31498	0.263036	0.275621	3.02461e-05	**
	24	0.419478	0.542113	0.50581	0.489134	0.000369118	**
ZmLSD7	0	1.05215	1.01631	0.935191	1.00121
	1	2.14355	2.23457	1.6358	2.00464	0.00610337	**
	3	0.540862	0.675175	0.775572	0.66387	0.0114919	*
	6	0.52003	0.326842	0.491978	0.446284	0.00133293	**
	12	0.357662	0.320116	0.388683	0.355487	8.50466e-05	**
	24	0.323088	0.332171	0.34151	0.332257	4.41563e-05	**
ZmLSD8	0	2.74473	0.561231	0.649169	1.31838
	1	0.0580457	0.293887	3.63847	1.33014	0.99351
	3	0.0299078	0.204004	0.116956	0.116956	0.284215
	6	2.32947	0.046714	4.99332	2.4565	0.515574
	12	0.0103804	1.70527	0.0250334	0.580228	0.462183
	24	1.50873	4.3269	1.33176	2.38913	0.424225

## Sheet: heat
gene name	time	replicate 1	replicate 2	replicate 3	mean	p value	significant
ZmLSD1	0	0.320116	1.0693	2.92141	1.43694
	4	0.858565	0.876606	0.888843	0.874671	0.507356
	8	1.0693	0.816014	1.50177	1.12903	0.719445
ZmLSD2	0	0.95705	1.34412	0.777366	1.02618
	4	0.220676	0.429283	0.578344	0.409434	0.0350423	*
	8	1.28937	1.17013	0.614152	1.02455	0.995419
ZmLSD3	0	0.833161	0.833161	1.4406	1.03564
	4	0.295248	0.514057	0.406126	0.405144	0.0410387	*
	8	0.251158	0.191666	0.201195	0.214673	0.0156317	*
ZmLSD4	0	0.808508	1.27751	0.968171	1.01806
	4	0.0598156	0.124712	0.221698	0.135408	0.00372728	**
	8	0.218141	0.379806	0.401462	0.333136	0.0101308	*
ZmLSD5	0	0.594603	1.42405	1.18099	1.06655
	4	0.494257	0.337587	0.374577	0.40214	0.0569579
	8	0.31864	0.466517	0.266093	0.350416	0.0475272	*
ZmLSD6	0	1.32562	1.03288	0.730353	1.02962
	4	0.323088	0.417544	0.438303	0.392978	0.0221937	*
	8	0.0456471	0.0887977	0.108568	0.0810042	0.00536975	**
ZmLSD7	0	0.860551	0.897095	1.29534	1.01766
	4	0.0327279	0.0109469	0.0106476	0.0181075	0.00200461	**
	8	0.0342758	0.0298388	0.0267065	0.0302737	0.00208912	**
ZmLSD8	0	1.22264	0.817902	1	1.01351
	4	0.0036028	0.0278406	0.000244705	0.0105627	0.00102898	**
	8	0.0457527	0.0371627	0.105112	0.0626758	0.00132865	**

## Sheet: ABA
Table S14 The expression patterns of ZmTALEs under ABA hormone treatment.
gene name	time	replicate 1	replicate 2	replicate 3	mean	p value	significant
ZmLSD1	0	0.713672	0.625609	2.23974	1.19301
	1	2.62079	2.31338	3.78423	2.90613	0.0678366
	3	0.411795	0.63728	0.933033	0.660703	0.384244
	6	0.76313	0.952638	1.7411	1.15229	0.949446
	12	0.361817	0.139017	5.00487	1.83524	0.720197
	24	1.38831	1.56193	2.41719	1.78915	0.385823
ZmLSD2	0	0.80478	0.782773	1.5874	1.05832
	1	1.35974	2.91467	3.27918	2.51786	0.0865056
	3	1.00928	2.03261	2.25532	1.76574	0.203654
	6	1.38831	2.75745	2.77663	2.30746	0.0780573
	12	2.56093	5.15748	6.17597	4.63146	0.0321551	*
	24	1.01162	1.66632	1.55473	1.41089	0.349452
ZmLSD3	0	0.833161	1.25411	0.95705	1.01477
	1	1.03766	1.12766	1.5728	1.24604	0.327059
	3	0.591862	0.73884	0.749154	0.693285	0.075632
	6	0.743979	0.797377	0.73884	0.760065	0.113911
	12	1.94082	2.43964	2.40605	2.26217	0.00360492	**
	24	0.720298	0.862542	0.850667	0.811169	0.200418
ZmLSD4	0	1.03049	0.854607	1.1355	1.00687
	1	1.08674	0.920188	0.993093	1.00001	0.945919
	3	0.543367	0.403321	0.598739	0.515143	0.00808024	**
	6	0.476319	0.624165	0.784584	0.628356	0.0352361	*
	12	0.872564	0.935191	0.831238	0.879664	0.218987
	24	0.961483	0.842842	0.83702	0.880448	0.238935
ZmLSD5	0	0.678302	1.15669	1.27456	1.03652
	1	2.18354	3.59668	1.45062	2.41028	0.104212
	3	0.983957	1.23685	0.7457	0.988834	0.846523
	6	2.34026	2.65124	2.38943	2.46031	0.00231078	**
	12	6.1475	4.22807	3.65533	4.67697	0.00934203	**
	24	0.907519	0.97942	0.933033	0.939991	0.626723
ZmLSD6	0	1.01162	1.08423	0.911722	1.00252
	1	3.16748	2.95536	3.32495	3.14926	5.40127e-05	**
	3	0.451668	0.515246	0.490843	0.485919	0.000635281	**
	6	1.48796	1.07425	1.25122	1.27114	0.107399
	12	2.43964	1.39152	2.59668	2.14261	0.0404194	*
	24	0.538369	0.226356	0.485205	0.416643	0.00570692	**
ZmLSD7	0	0.725309	1.55473	0.886791	1.05561
	1	1.61702	1.97703	1.17555	1.58986	0.195115
	3	0.961483	1.08173	0.915945	0.986384	0.802205
	6	1.09682	1.11214	0.831238	1.0134	0.883236
	12	0.304955	1.31646	0.827406	0.816274	0.569735
	24	0.41658	0.41658	0.47522	0.436127	0.0717566
ZmLSD8	0	0	1	0	0.333333
	1	1.83613	0	0.00641946	0.614182	0.707203
	3	0	0.0015502	0.000175854	0.00057535	0.374643
	6	0.827406	0.40239	0.173941	0.467912	0.743925
	12	0.00159746	0.00149049	0.00968522	0.00425772	0.379434
	24	0.0647041	0.00367001	1.52626	0.531544	0.757321
